# Supplementary material for: Global energy use and carbon emissions from irrigated agriculture
Source: Nat Commun. 2024 Apr 10;15:3084. doi: 10.1038/s41467-024-47383-5 (PMC11006866; doi:10.1038/s41467-024-47383-5)
Supplement: Supplementary file 4 — Source Data [file 41467_2024_47383_MOESM4_ESM.xlsx]

## Sheet: Sheet1
Country Name	Country_Code	Continent	Sub_region	Sub_region1	Total_Energy_M （TJ)	Total_Carbon_M (Mt CO2）	CO2 emissions from groundwater degassing caused by irrigation (Mt CO2)	Irrigation water use (m3)	Irrigated area (ha)	Energy intensity (GJ/ha)	Carbon emission intensity (100 kg CO2/ha)	Water use intensity (1000 m3/ha)	Groundwater_Energy（TJ)	Surface_Energy（TJ)	Groundwater_Carbon (Mt CO2）	Surface_Carbon (Mt CO2）	Diesel_Groundwater_Energy（TJ)	Electric_Groundwater_Energy（TJ)	NaturalGas_Groundwater_Energy（TJ)	Diesel_Surface water_Energy（TJ)	Electric_Surface_Energy（TJ)	NaturalGas_Surface_Energy（TJ)	Diesel_Groundwater_Carbon (Mt CO2）	Electric_Groundwater_Carbon (Mt CO2）	NaturalGas_Groundwater_Carbon (Mt CO2）	Diesel_Surface water_Carbon (Mt CO2）	Electric_Surface water_Carbon (Mt CO2）	NaturalGas_Surface water_Carbon (Mt CO2）	Drip_Diesel_Groundwater_Energy（TJ)	Sprinkler_Diesel_Groundwater_Energy（TJ)	Surface_Diesel_Groundwater_Energy（TJ)	Drip_Diesel_Surface water_Energy（TJ)	Sprinkler_Diesel_Surface water_Energy（TJ)	Surface_Diesel_Surface water_Energy（TJ)	Drip_Electric_Groundwater_Energy（TJ)	Sprinkler_Electric_Groundwater_Energy（TJ)	Surface_Electric_Groundwater_Energy（TJ)	Drip_Electric_Surface water_Energy（TJ)	Sprinkler_Electric_Surface water_Energy（TJ)	Surface_Electric_Surface water_Energy（TJ)	Drip_Electric_Groundwater_Carbon (Mt CO2）	Sprinkler_Electric_Groundwater_Carbon (Mt CO2）	Surface_Electric_Groundwater_Carbon (Mt CO2）	Drip_Diesel_Groundwater_Carbon (Mt CO2）	Sprinkler_Diesel_Grounwater_Carbon (Mt CO2）	Surface_Diesel_Groundwater_Carbon (Mt CO2）	Drip_Diesel_Surface water_Carbon (Mt CO2）	Sprinkler_Diesel_Surface water_Carbon (Mt CO2）	Surface_Diesel_Surface water_Carbon (Mt CO2）
Afghanistan	AFG	Asia	Southern Asia	South Asia	19581.4	1.7177	0.000697831	25709316959	3.20342e+06	6.11266	5.36208	8.0256	18306.4	1275.03	1.60632	0.111382	17666.7	639.644	0	1216	59.029	0	1.57141	0.0349097	0	0.10816	0.00322161	0	0	801.392	16865.3	0	1216	0	0	29.1486	610.495	0	59.029	0	0	0.00159084	0.0333188	0	0.0712816	1.50012	0	0.10816	0
Angola	AGO	Africa	Middle Africa	Sub-Saharan Africa	87.757	0.00793575	0	1.63093e+08	79619.8	1.1022	0.996705	2.04839	87.757	0	0.00793575	0	79.0737	8.68323	0	0	0	0	0.00703339	0.000902359	0	0	0	0	0	0	79.0737	0	0	0	0	0	8.68323	0	0	0	0	0	0.000902359	0	0	0.00703339	0	0	0
Albania	ALB	Europe	Southern Europe	Western Europe	6.51603	0.000434314	3.13138e-07	4.75934e+08	332176	0.0196162	0.0130748	1.43278	6.51603	0	0.000434314	0	4.7505	1.76553	0	0	0	0	0.000422544	1.17702e-05	0	0	0	0	0	0	4.7505	0	0	0	0	0	1.76553	0	0	0	0	0	1.17702e-05	0	0	0.000422544	0	0	0
United Arab Emirates	ARE	Asia	Western Asia	Middle East and North Africa	9320.03	1.14204	0.0222358	2.63672e+09	227317	41.0002	50.24	11.5993	9320.03	0	1.14204	0	6723.4	2596.63	0	0	0	0	0.598028	0.544011	0	0	0	0	6099.11	107.65	516.637	0	0	0	2340.31	43.5715	212.754	0	0	0	0.490309	0.0091285	0.0445734	0.542499	0.00957513	0.0459534	0	0	0
Argentina	ARG	South America	South America	Latin America and Caribbean	25285.2	2.25044	0.000635412	2.43258e+10	1.77466e+06	14.2479	12.6809	13.7073	21769.7	3515.53	1.93755	0.312886	18105.9	3663.78	0	2938.35	577.174	0	1.61047	0.327087	0	0.261358	0.0515277	0	883.89	2719.14	14502.9	505.547	2432.81	0	177.849	553.055	2932.88	99.3035	477.871	0	0.0158776	0.0493744	0.261835	0.0786195	0.24186	1.28999	0.044967	0.216391	0
Armenia	ARM	Asia	Western Asia	Middle East and North Africa	724.987	0.0629809	0.000445421	1.26372e+09	273274	2.65297	2.30468	4.62439	576.894	148.093	0.0501074	0.0128735	488.176	88.7188	0	126.093	22.0003	0	0.0434219	0.00668557	0	0.0112156	0.00165787	0	1.90476	59.5517	426.719	2.48806	123.604	0	0.346047	10.762	77.6107	0.434109	21.5662	0	2.6077e-05	0.000810994	0.0058485	0.000169423	0.00529696	0.0379555	0.000221306	0.0109943	0
Antigua and Barbuda	ATG	North America	Caribbean	Latin America and Caribbean	0.0448654	6.43985e-06	0	56411	107.018	0.41923	0.601751	0.527115	0.0134031	0.0314623	1.83937e-06	4.60048e-06	0.00731989	0.00608317	0	0.0145252	0.0169372	0	6.51084e-07	1.18829e-06	0	1.29197e-06	3.30851e-06	0	0.00535039	0.00182714	0.000142366	0.00946818	0.00505698	0	0.00430137	0.00167188	0.000109917	0.0110404	0.00589672	0	8.40229e-07	3.26586e-07	2.14712e-08	4.75902e-07	1.62519e-07	1.26631e-08	8.42169e-07	4.49804e-07	0
Australia	AUS	Oceania	Oceania	Southeast Asia and Oceania	5274.9	0.522801	0.0136211	6.85013e+09	4.05111e+06	1.30209	1.29051	1.69093	3026.09	2248.81	0.301824	0.220977	2809.94	216.143	0	2110.17	138.644	0	0.249937	0.0518876	0	0.187693	0.0332832	0	199.324	843.314	1767.31	301.543	1808.62	0	15.3851	63.2025	137.555	19.8123	118.832	0	0.00369336	0.0151725	0.0330218	0.0177293	0.0750104	0.157197	0.0268214	0.160872	0
Austria	AUT	Europe	Western Europe	Western Europe	130.627	0.0117242	9.50316e-06	8.20911e+07	116277	1.12342	1.0083	0.705996	113.947	16.68	0.0102273	0.00149685	44.7383	69.2091	0	6.74407	9.93592	0	0.00397934	0.00624798	0	0.000599866	0.000896983	0	0.454215	44.284	0	0.0529906	6.69108	0	0.760502	68.4486	0	0.0780701	9.85785	0	6.86556e-05	0.00617932	0	4.04011e-05	0.00393894	0	4.71336e-06	0.000595153	0
Azerbaijan	AZE	Asia	Western Asia	Middle East and North Africa	5547.24	0.697899	0.000105437	7.70891e+09	1.42118e+06	3.90325	4.91068	5.42428	1121.18	4426.06	0.142119	0.55578	912.34	208.837	0	3627.55	798.504	0	0.0811501	0.0609687	0	0.322661	0.233119	0	0	498.605	413.736	0	3627.55	0	0	113.806	95.031	0	798.504	0	0	0.033225	0.0277438	0	0.0443495	0.0368006	0	0.322661	0
Burundi	BDI	Africa	Eastern Africa	Sub-Saharan Africa	0.06157	4.9931e-06	0	8.73935e+07	20486.3	0.00300542	0.00243729	4.26594	0.06157	0	4.9931e-06	0	0.0561356	0.00543444	0	0	0	0	4.9931e-06	0	0	0	0	0	0	0	0.0561356	0	0	0	0	0	0.00543444	0	0	0	0	0	0	0	0	4.9931e-06	0	0	0
Belgium	BEL	Europe	Western Europe	Western Europe	31.8762	0.0025038	5.31949e-08	3.06621e+07	26942.3	1.18313	0.929319	1.13807	20.7257	11.1504	0.00162807	0.000875724	5.25912	15.4666	0	2.81656	8.33387	0	0.000467784	0.00116029	0	0.000250525	0.000625199	0	0	5.25912	0	0	2.81656	0	0	15.4666	0	0	8.33387	0	0	0.00116029	0	0	0.000467784	0	0	0.000250525	0
Benin	BEN	Africa	Western Africa	Sub-Saharan Africa	47.5725	0.00464894	0	5.30111e+07	12570.4	3.78448	3.69831	4.21712	16.232	31.3405	0.00158746	0.00306148	13.9334	2.29867	0	26.9591	4.38137	0	0.00123933	0.000348126	0	0.00239794	0.000663543	0	1.48921	7.63803	4.80612	3.23796	23.7212	0	0.245458	1.26133	0.791886	0.52623	3.85514	0	3.71738e-05	0.000191023	0.000119928	0.000132461	0.000679382	0.000427491	0.000288007	0.00210993	0
Burkina Faso	BFA	Africa	Western Africa	Sub-Saharan Africa	155.056	0.0151098	9.42679e-08	4.14767e+08	24982.5	6.20658	6.04815	16.6023	76.8919	78.1642	0.0074914	0.0076184	66.9642	9.92772	0	68.0259	10.1383	0	0.00595628	0.00153512	0	0.00605071	0.00156768	0	1.06398	14.1312	51.769	3.38927	64.6366	0	0.157481	2.09718	7.67306	0.505124	9.6332	0	2.43512e-05	0.000324286	0.00118648	9.46383e-05	0.00125693	0.00460471	0.000301466	0.00574925	0
Bangladesh	BGD	Asia	Southern Asia	South Asia	44268.3	4.21639	0.13282	2.41965e+10	5.005e+06	8.84482	8.42437	4.83446	44268.3	0	4.21639	0	40235.1	4033.18	0	0	0	0	3.5788	0.637591	0	0	0	0	0	0	40235.1	0	0	0	0	0	4033.18	0	0	0	0	0	0.637591	0	0	3.5788	0	0	0
Bulgaria	BGR	Europe	Eastern Europe	Eastern Europe and Central Asia	397.177	0.0457948	1.21177e-05	6.5504e+08	546094	0.727305	0.838588	1.1995	257.844	139.333	0.0297505	0.0160443	164.058	93.7866	0	89.0958	50.2368	0	0.0145925	0.0151581	0	0.00792483	0.00811944	0	4.55686	43.9382	115.563	5.5218	83.574	0	2.61543	24.9673	66.2039	3.11348	47.1234	0	0.000422715	0.00403529	0.0107001	0.00040532	0.00390818	0.010279	0.000491149	0.00743368	0
Bahrain	BHR	Asia	Western Asia	Middle East and North Africa	23.7426	0.00320988	0	1.13862e+07	2534.64	9.36727	12.664	4.49224	23.7426	0	0.00320988	0	15.3522	8.39042	0	0	0	0	0.00136554	0.00184434	0	0	0	0	1.68664	0.842648	12.8229	0	0	0	0.977157	0.459194	6.95407	0	0	0	0.000214794	0.000100938	0.00152861	0.000150022	7.49512e-05	0.00114056	0	0	0
Bosnia and Herzegovina	BIH	Europe	Southern Europe	Western Europe	56.4086	0.00803575	2.20181e-07	5.56088e+07	5215.49	10.8156	15.4075	10.6622	33.7377	22.6708	0.00478968	0.00324607	20.1608	13.5769	0	13.3385	9.33237	0	0.00179324	0.00299643	0	0.00118642	0.00205965	0	1.20427	11.0865	7.87003	0.822311	12.5162	0	0.807092	7.51143	5.25843	0.575337	8.75704	0	0.000178125	0.00165777	0.00116053	0.000107116	0.000986112	0.000700017	7.31423e-05	0.00111328	0
Byelarus	BLR	Europe	Eastern Europe	Eastern Europe and Central Asia	337.686	0.0388931	1.19282e-05	2.15928e+08	113115	2.98532	3.43835	1.90892	64.2997	273.386	0.00741193	0.0314812	42.5027	21.797	0	181.13	92.2567	0	0.0037805	0.00363143	0	0.016111	0.0153702	0	0	42.5027	0	0	181.13	0	0	21.797	0	0	92.2567	0	0	0.00363143	0	0	0.0037805	0	0	0.016111	0
Belize	BLZ	North America	Central America	Latin America and Caribbean	45.0753	0.00361283	1.09961e-06	1.1028e+08	5532.91	8.14677	6.52971	19.9316	35.3505	9.72479	0.00282775	0.000785079	21.3002	14.0503	0	6.17812	3.54668	0	0.00189459	0.000933156	0	0.000549526	0.000235553	0	0.336443	3.39311	17.5706	0.433303	5.74481	0	0.221414	2.21691	11.612	0.248747	3.29793	0	1.47053e-05	0.000147236	0.000771215	2.99256e-05	0.000301808	0.00156286	3.85411e-05	0.000510985	0
Bolivia	BOL	South America	South America	Latin America and Caribbean	645.201	0.0580004	1.51102e-05	1.82452e+09	128300	5.02885	4.52068	14.2208	468.794	176.407	0.042143	0.0158574	404.738	64.0565	0	152.449	23.9581	0	0.0360003	0.0061427	0	0.0135599	0.00229746	0	5.0314	31.0565	368.65	12.9893	139.46	0	0.796243	4.90862	58.3516	2.04133	21.9167	0	7.63558e-05	0.000470713	0.00559563	0.000447529	0.00276239	0.0327904	0.00115536	0.0124045	0
Brazil	BRA	South America	South America	Latin America and Caribbean	39456.2	2.86305	0.000483409	3.27755e+10	4.43672e+06	8.8931	6.45308	7.38734	18982.2	20474	1.38284	1.48021	14450.5	4531.72	0	15418.5	5055.47	0	1.28533	0.0975089	0	1.37144	0.108778	0	765.874	8125.31	5559.28	909.374	14509.2	0	240.972	2542.88	1747.87	298.168	4757.3	0	0.00518499	0.0547151	0.0376089	0.0681224	0.722724	0.494482	0.0808863	1.29055	0
Brunei	BRN	Asia	South-Eastern Asia	Southeast Asia and Oceania	16.2622	0.00225717	0	3.15276e+07	924.41	17.592	24.4174	34.1057	0	16.2622	0	0.00225717	0	0	0	10.3637	5.89847	0	0	0	0	0.000921825	0.00133535	0	0	0	0	0.766014	9.59771	0	0	0	0	0.435973	5.46249	0	0	0	0	0	0	0	6.81348e-05	0.00085369	0
Bhutan	BTN	Asia	Southern Asia	South Asia	0.172573	1.1712e-05	0	2.60155e+08	25615.6	0.00673703	0.00457221	10.1561	0.172573	0	1.1712e-05	0	0.128334	0.0442385	0	0	0	0	1.1415e-05	2.96999e-07	0	0	0	0	0	0	0.128334	0	0	0	0	0	0.0442385	0	0	0	0	0	2.96999e-07	0	0	1.1415e-05	0	0	0
Botswana	BWA	Africa	Southern Africa	Sub-Saharan Africa	84.2173	0.00800474	0	4.74094e+07	4408.75	19.1023	18.1565	10.7535	42.0885	42.1288	0.0039677	0.00403704	40.9048	1.18367	0	40.5978	1.53107	0	0.00363837	0.000329329	0	0.00361106	0.000425986	0	6.55149	29.5439	4.80939	4.95258	35.6452	0	0.188088	0.85792	0.137659	0.186777	1.34429	0	5.23314e-05	0.000238697	3.83007e-05	0.000582737	0.00262785	0.000427782	0.000440518	0.00317054	0
Canada	CAN	North America	Northern America	Northern America	4349.48	0.363764	4.5436e-05	2.99917e+09	1.21451e+06	3.58126	2.99515	2.46945	877.739	3471.74	0.0714849	0.29228	661.897	215.839	0	2930.4	541.343	0	0.0588739	0.0126107	0	0.260651	0.0316288	0	3.17964	576.64	82.0777	11.9177	2918.48	0	1.0099	189.057	25.7717	2.2016	539.141	0	5.90048e-05	0.011046	0.00150575	0.00028282	0.0512905	0.00730058	0.00106005	0.259591	0
Switzerland	CHE	Europe	Western Europe	Western Europe	93.8855	0.00565143	7.72036e-08	6.02278e+07	55126.8	1.70308	1.02517	1.09253	46.4014	47.4841	0.00275369	0.00289774	21.557	24.8444	0	23.5034	23.9808	0	0.00191743	0.000836255	0	0.00209056	0.000807185	0	0.271212	21.0628	0.222948	0.176205	23.3271	0	0.316233	24.267	0.261165	0.179784	23.801	0	1.06443e-05	0.00081682	8.79072e-06	2.41235e-05	0.00187348	1.98306e-05	1.56729e-05	0.00207488	0
Chile	CHL	South America	South America	Latin America and Caribbean	9329.45	0.844289	0.000843539	2.20435e+10	1.93107e+06	4.83123	4.37213	11.4152	4170.14	5159.31	0.377919	0.46637	3434.41	735.73	0	4374.43	784.88	0	0.305482	0.0724376	0	0.389093	0.0772767	0	781.68	216.627	2436.11	2907.22	1467.21	0	168.022	45.9797	521.728	521.627	263.253	0	0.0165429	0.00452701	0.0513677	0.0695282	0.0192683	0.216685	0.258589	0.130504	0
China	CHN	Asia	Eastern Asia	East Asia	299036	34.9547	0.357978	328938568986	6.16199e+07	4.85291	5.67264	5.33819	283736	15299.3	33.1533	1.80149	228317	55419.1	0	12214.1	3085.12	0	20.3082	12.8451	0	1.08641	0.715072	0	1796.56	10794.1	215727	1329.23	10884.9	0	459.716	2719.18	52240.2	335.746	2749.38	0	0.106553	0.630252	12.1083	0.159799	0.960103	19.1883	0.118231	0.968182	0
Cameroon	CMR	Africa	Middle Africa	Sub-Saharan Africa	421.596	0.0343752	0	1.04976e+09	26193.5	16.0954	13.1235	40.0771	45.6515	375.945	0.00369646	0.0306787	39.6443	6.00718	0	330.402	45.5427	0	0.00352625	0.000170204	0	0.0293883	0.00129038	0	0	13.6526	25.9917	0	330.402	0	0	2.07157	3.93562	0	45.5427	0	0	5.86945e-05	0.000111509	0	0.00121436	0.00231189	0	0.0293883	0
Democratic Republic of Congo	COD	Africa	Middle Africa	Sub-Saharan Africa	0.450482	3.90546e-05	0	1.04293e+08	11378.8	0.0395897	0.0343223	9.16557	0.450482	0	3.90546e-05	0	0.438516	0.0119662	0	0	0	0	3.90048e-05	4.98221e-08	0	0	0	0	0	0	0.438516	0	0	0	0	0	0.0119662	0	0	0	0	0	4.98221e-08	0	0	3.90048e-05	0	0	0
Congo	COG	Africa	Middle Africa	Sub-Saharan Africa	0.0178898	1.23849e-06	0	6.81973e+06	1977.78	0.00904541	0.00626202	3.44817	0	0.0178898	0	1.23849e-06	0	0	0	0.0114625	0.00642733	0	0	0	0	1.01956e-06	2.18931e-07	0	0	0	0	0.0114625	0	0	0	0	0	0.00642733	0	0	0	0	0	0	0	0	1.01956e-06	0	0
Colombia	COL	South America	South America	Latin America and Caribbean	898.088	0.0659228	1.10555e-05	5.31656e+09	900399	0.997433	0.73215	5.90467	577.648	320.44	0.0423792	0.0235436	396.309	181.339	0	220.539	99.9015	0	0.0352505	0.00712868	0	0.0196163	0.00392725	0	2.90816	23.422	369.978	15.9924	204.546	0	1.3342	10.7145	169.291	7.24436	92.6571	0	5.2449e-05	0.000421202	0.00665503	0.000258672	0.00208333	0.0329085	0.00142248	0.0181938	0
Cape Verde	CPV	Africa	Western Africa	Sub-Saharan Africa	1.21045	0.000107666	0	1.45513e+06	2209.95	0.547729	0.487189	0.658444	0.204054	1.0064	1.815e-05	8.95164e-05	0.204054	0	0	1.0064	0	0	1.815e-05	0	0	8.95164e-05	0	0	0.204054	0	0	1.0064	0	0	0	0	0	0	0	0	0	0	0	1.815e-05	0	0	8.95164e-05	0	0
Costa Rica	CRI	North America	Central America	Latin America and Caribbean	278.741	0.0160552	4.94948e-06	7.20945e+08	101173	2.7551	1.58691	7.12589	184.363	94.3778	0.0105611	0.0054941	108.294	76.069	0	56.5802	37.7976	0	0.00963245	0.000928671	0	0.00503265	0.000461443	0	5.49709	16.5119	86.285	10.5415	46.0388	0	3.87119	11.4128	60.785	7.04207	30.7555	0	4.72605e-05	0.00013933	0.00074208	0.000488951	0.00146869	0.00767481	0.000937634	0.00409502	0
Cuba	CUB	North America	Caribbean	Latin America and Caribbean	1999.59	0.271294	5.48337e-05	1.87546e+09	850312	2.35159	3.19052	2.20562	1278.88	720.704	0.174114	0.0971802	853.745	425.139	0	487.742	232.962	0	0.0759383	0.0981756	0	0.0433833	0.0537969	0	16.503	570.722	266.521	10.6879	477.054	0	8.43709	281.114	135.588	5.10491	227.857	0	0.00194834	0.0649165	0.0313107	0.0014679	0.0507641	0.0237063	0.000950662	0.0424326	0
Cyprus	CYP	Asia	Western Asia	Middle East and North Africa	71.882	0.0130973	0.000575567	6.69056e+07	48183.2	1.49185	2.71823	1.38857	62.723	9.15899	0.0114353	0.00166201	14.4753	48.2477	0	2.17792	6.98106	0	0.00128753	0.0101477	0	0.00019372	0.00146829	0	12.9441	0.909981	0.621142	1.94229	0.235632	0	43.0964	3.06787	2.0834	6.22577	0.75529	0	0.00906428	0.000645251	0.000438193	0.00115135	8.09402e-05	5.52489e-05	0.000172761	2.09588e-05	0
Czech Republic	CZE	Europe	Eastern Europe	Eastern Europe and Central Asia	11.391	0.00154319	9.66676e-08	2.33538e+07	49679.8	0.229289	0.310628	0.470087	4.3089	7.08213	0.0006015	0.000941693	1.72581	2.58309	0	3.39207	3.69006	0	0.000153506	0.000447994	0	0.000301716	0.000639978	0	0.208463	0.675244	0.842102	0.58612	2.80595	0	0.312417	1.00444	1.26624	0.637608	3.05245	0	5.41834e-05	0.000174203	0.000219607	1.85422e-05	6.00611e-05	7.49027e-05	5.21337e-05	0.000249582	0
Germany	DEU	Europe	Western Europe	Western Europe	127.055	0.0142288	5.4505e-06	9.20617e+07	527420	0.240899	0.26978	0.174551	105.312	21.7425	0.0117297	0.00249906	48.2815	57.0309	0	8.1001	13.6424	0	0.0042945	0.0074352	0	0.000720482	0.00177858	0	0.291729	47.4652	0.524559	0.038061	8.06204	0	0.348944	56.051	0.630939	0.0641033	13.5783	0	4.54923e-05	0.00730745	8.22564e-05	2.59485e-05	0.0042219	4.6658e-05	3.38542e-06	0.000717096	0
Denmark	DNK	Europe	Northern Europe	Western Europe	188.189	0.0174629	1.49019e-06	9.8018e+07	438176	0.429482	0.398536	0.223696	188.189	0	0.0174629	0	135.581	52.6074	0	0	0	0	0.0120596	0.00540332	0	0	0	0	8.01094	127.57	0	0	0	0	3.17775	49.4296	0	0	0	0	0.000326388	0.00507693	0	0.000712551	0.011347	0	0	0	0
Dominican Republic	DOM	North America	Caribbean	Latin America and Caribbean	1315.12	0.154769	3.21158e-06	2.80078e+09	295580	4.44928	5.23611	9.47553	1315.12	0	0.154769	0	918.472	396.646	0	0	0	0	0.0816955	0.0730734	0	0	0	0	0	0	918.472	0	0	0	0	0	396.646	0	0	0	0	0	0.0730734	0	0	0.0816955	0	0	0
Algeria	DZA	Africa	Northern Africa	Middle East and North Africa	4272.26	0.524094	0.000144831	3.34929e+09	566584	7.54037	9.25006	5.91137	4152	120.261	0.509358	0.0147356	2415.52	1736.48	0	70.1841	50.0766	0	0.214853	0.294505	0	0.00624268	0.00849293	0	0	248.76	2166.76	0	70.1841	0	0	177.65	1558.83	0	50.0766	0	0	0.0301292	0.264376	0	0.0221265	0.192727	0	0.00624268	0
Ecuador	ECU	South America	South America	Latin America and Caribbean	4292.26	0.374141	0	7.51905e+09	845860	5.07443	4.42319	8.88923	2403.9	1888.36	0.209423	0.164718	1589.52	814.381	0	1286.97	601.396	0	0.141383	0.0680398	0	0.114472	0.0502454	0	29.7789	401.781	1157.96	64.6921	1222.28	0	15.8092	203.153	595.419	30.2304	571.165	0	0.00132082	0.016973	0.049746	0.00264875	0.0357373	0.102997	0.00575418	0.108718	0
Egypt	EGY	Africa	Northern Africa	Middle East and North Africa	26057.9	2.51985	2.04158e-05	6.19027e+10	3.38907e+06	7.6888	7.43525	18.2654	19880.5	6177.33	1.92823	0.591629	15259	4621.52	0	4958.49	1218.84	0	1.35725	0.570979	0	0.441044	0.150585	0	887.499	848.437	13523.1	1850.34	3108.15	0	268.495	254.533	4098.49	454.831	764.01	0	0.033172	0.031447	0.50636	0.0789406	0.0754662	1.20284	0.164583	0.276461	0
Eritrea	ERI	Africa	Eastern Africa	Sub-Saharan Africa	126.036	0.0119249	1.43657e-06	2.15278e+08	19939.5	6.32091	5.98055	10.7966	126.036	0	0.0119249	0	118.821	7.21479	0	0	0	0	0.0105688	0.00135611	0	0	0	0	0	0	118.821	0	0	0	0	0	7.21479	0	0	0	0	0	0.00135611	0	0	0.0105688	0	0	0
Spain	ESP	Europe	Southern Europe	Western Europe	25693.5	2.36559	0.0774037	19542340745	3.53806e+06	7.26203	6.68611	5.52345	18440	7253.52	1.69864	0.666951	12292.1	6147.91	0	4963.51	2290.01	0	1.09335	0.605288	0	0.44149	0.225461	0	5742.15	3431.01	3118.96	2442.12	2521.39	0	2871.02	1702.66	1574.22	1126.72	1163.29	0	0.282665	0.167635	0.154989	0.510748	0.305179	0.277423	0.21722	0.224271	0
Estonia	EST	Europe	Northern Europe	Western Europe	1.22447	0.000174043	0	923896	1360.73	0.899863	1.27905	0.678972	0.20753	1.01694	2.98662e-05	0.000144177	0.127893	0.0796371	0	0.641876	0.375063	0	1.13757e-05	1.84905e-05	0	5.70931e-05	8.70841e-05	0	0	0.127893	0	0	0.641876	0	0	0.0796371	0	0	0.375063	0	0	1.84905e-05	0	0	1.13757e-05	0	0	5.70931e-05	0
Ethiopia	ETH	Africa	Eastern Africa	Sub-Saharan Africa	927.431	0.0757356	9.93851e-06	1.26177e+10	292208	3.17387	2.59183	43.1805	483.004	444.427	0.0391845	0.0365511	435.213	47.7909	0	406.731	37.6955	0	0.038711	0.000473484	0	0.0361776	0.000373464	0	0	14.2	421.013	0	406.731	0	0	1.55729	46.2336	0	37.6955	0	0	1.54287e-05	0.000458055	0	0.00126305	0.037448	0	0.0361776	0
Finland	FIN	Europe	Northern Europe	Western Europe	54.8526	0.00434066	0	3.39382e+07	101811	0.53877	0.426347	0.333346	11.0031	43.8495	0.000870423	0.00347024	7.85549	3.14757	0	31.3471	12.5024	0	0.000698724	0.000171699	0	0.00278824	0.000682004	0	0.681674	7.17381	0	2.22526	29.1218	0	0.273975	2.87359	0	0.887519	11.6149	0	1.49453e-05	0.000156754	0	6.0633e-05	0.000638091	0	0.000197931	0.00259031	0
Fiji	FJI	Oceania	Oceania	Southeast Asia and Oceania	2.79341	0.000248466	0	1.20569e+07	2633.91	1.06056	0.943335	4.57755	2.79341	0	0.000248466	0	2.79341	0	0	0	0	0	0.000248466	0	0	0	0	0	0	0	2.79341	0	0	0	0	0	0	0	0	0	0	0	0	0	0	0.000248466	0	0	0
France	FRA	Europe	Western Europe	Western Europe	3916.69	0.23937	0.000647675	3.91494e+09	2.88758e+06	1.35639	0.828962	1.35578	2632.54	1284.15	0.160772	0.078598	1532.65	1099.89	0	750.23	533.918	0	0.136325	0.0244467	0	0.0667309	0.0118671	0	43.6054	932.951	556.094	25.1137	725.117	0	32.1533	661.057	406.682	17.8727	516.045	0	0.000714654	0.014693	0.00903909	0.00387858	0.0829834	0.049463	0.00223379	0.0644971	0
Gabon	GAB	Africa	Middle Africa	Sub-Saharan Africa	30.8045	0.00277209	0	3.874e+07	4450	6.92237	6.22941	8.70561	0	30.8045	0	0.00277209	0	0	0	27.6721	3.13247	0	0	0	0	0.00246135	0.000310733	0	0	0	0	0	27.6721	0	0	0	0	0	3.13247	0	0	0	0	0	0	0	0	0.00246135	0
United Kingdom	GBR	Europe	Northern Europe	Western Europe	37.143	0.00434824	6.09066e-09	5.59933e+07	239918	0.154815	0.181238	0.233385	23.541	13.602	0.00275237	0.00159588	7.47687	16.0642	0	4.18443	9.41756	0	0.000665047	0.00208732	0	0.000372193	0.00122368	0	0.157076	4.63324	2.68655	0.105352	4.07908	0	0.335882	10.0097	5.7186	0.237107	9.18046	0	4.36433e-05	0.00130062	0.000743054	1.39715e-05	0.000412114	0.000238961	9.37074e-06	0.000362823	0
Georgia	GEO	Asia	Western Asia	Middle East and North Africa	46.8945	0.00365275	0	9.08559e+08	427953	0.109579	0.085354	2.12303	3.07744	43.8171	0.000251652	0.0034011	2.60735	0.470095	0	33.2493	10.5678	0	0.000231916	1.9736e-05	0	0.00295743	0.000443668	0	0.198209	0	2.40914	33.2493	0	0	0.035632	0	0.434463	10.5678	0	0	1.49594e-06	0	1.82401e-05	1.76302e-05	0	0.000214286	0.00295743	0	0
Ghana	GHA	Africa	Western Africa	Sub-Saharan Africa	343.603	0.0262942	3.51885e-06	6.68472e+08	58843.3	5.83929	4.46851	11.3602	207.915	135.688	0.015922	0.0103722	123.725	84.1898	0	80.1326	55.5551	0	0.011005	0.00491697	0	0.00712757	0.00324461	0	0	36.8313	86.8941	0	80.1326	0	0	25.2133	58.9765	0	55.5551	0	0	0.00147254	0.00344442	0	0.00327604	0.00772899	0	0.00712757	0
Guinea	GIN	Africa	Western Africa	Sub-Saharan Africa	11.0597	0.000986606	1.96437e-07	2.8201e+08	91534.8	0.120825	0.107785	3.08091	2.21773	8.84193	0.000197831	0.000788775	1.90311	0.314618	0	7.56691	1.27502	0	0.000169276	2.85543e-05	0	0.000673056	0.000115719	0	0.0174806	0.0492979	1.83633	1.48533	6.08158	0	0.00289536	0.00820486	0.303518	0.250276	1.02474	0	2.62779e-07	7.44663e-07	2.75469e-05	1.55485e-06	4.38491e-06	0.000163337	0.000132116	0.00054094	0
Gambia, The	GMB	Africa	Western Africa	Sub-Saharan Africa	0.228115	1.93764e-05	0	2.83537e+07	2149	0.106149	0.0901647	13.1939	0.228115	0	1.93764e-05	0	0.213758	0.0143569	0	0	0	0	1.90132e-05	3.63203e-07	0	0	0	0	0	0	0.213758	0	0	0	0	0	0.0143569	0	0	0	0	0	3.63203e-07	0	0	1.90132e-05	0	0	0
Guinea-Bissau	GNB	Africa	Western Africa	Sub-Saharan Africa	45.896	0.004365	1.52926e-08	2.1515e+08	20962.7	2.18942	2.08227	10.2635	45.896	0	0.004365	0	42.6772	3.21881	0	0	0	0	0.00379602	0.000568982	0	0	0	0	0	0	42.6772	0	0	0	0	0	3.21881	0	0	0	0	0	0.000568982	0	0	0.00379602	0	0	0
Greece	GRC	Europe	Southern Europe	Western Europe	11997	1.64042	0.0154288	6.05562e+09	1.46645e+06	8.18094	11.1863	4.12943	8984.75	3012.22	1.23975	0.400676	5099.06	3885.69	0	1841.44	1170.78	0	0.453547	0.786198	0	0.163791	0.236885	0	1056.27	3859.48	183.309	258.834	1582.61	0	818.308	2922.22	145.168	164.566	1006.21	0	0.165569	0.591257	0.0293721	0.0939522	0.34329	0.0163049	0.0230226	0.140768	0
Grenada	GRD	North America	Caribbean	Latin America and Caribbean	0.281163	3.81535e-05	0	374195	176.376	1.59411	2.1632	2.12158	0	0.281163	0	3.81535e-05	0	0	0	0.159658	0.121505	0	0	0	0	1.42012e-05	2.39524e-05	0	0	0	0	0.119856	0.0398022	0	0	0	0	0.091214	0.0302906	0	0	0	0	0	0	0	1.06609e-05	3.54029e-06	0
Guatemala	GTM	North America	Central America	Latin America and Caribbean	1301.75	0.122217	2.34221e-06	1.9023e+09	143817	9.05143	8.49807	13.2272	732.108	569.641	0.0687671	0.0534496	399.708	332.4	0	316.198	253.443	0	0.0355529	0.0332142	0	0.0281249	0.0253247	0	21.304	165.748	212.656	26.6903	289.507	0	18.0593	137.607	176.734	21.3932	232.05	0	0.00180453	0.01375	0.0176597	0.00189493	0.0147428	0.0189151	0.00237403	0.0257509	0
Guyana	GUY	South America	South America	Latin America and Caribbean	5.34389	0.000511208	0	8.66613e+08	139541	0.0382963	0.0366351	6.21047	5.34389	0	0.000511208	0	4.9635	0.38039	0	0	0	0	0.00044149	6.97186e-05	0	0	0	0	0	0	4.9635	0	0	0	0	0	0.38039	0	0	0	0	0	6.97186e-05	0	0	0.00044149	0	0	0
Honduras	HND	North America	Central America	Latin America and Caribbean	150.166	0.0141016	3.26361e-06	1.11628e+09	81939.7	1.83264	1.72098	13.6231	150.166	0	0.0141016	0	79.3834	70.7824	0	0	0	0	0.00706093	0.00704072	0	0	0	0	0	0	79.3834	0	0	0	0	0	70.7824	0	0	0	0	0	0.00704072	0	0	0.00706093	0	0	0
Croatia	HRV	Europe	Southern Europe	Western Europe	6.79425	0.000921342	2.26488e-07	9.02746e+06	9489.61	0.715968	0.970896	0.951299	4.13337	2.66089	0.000563991	0.000357351	1.28166	2.85171	0	0.9082	1.75269	0	0.000114	0.000449992	0	8.07819e-05	0.000276569	0	0.0345706	0.754086	0.492999	0.0279213	0.880279	0	0.0757728	1.69827	1.07767	0.0538838	1.6988	0	1.19567e-05	0.000267982	0.000170053	3.07496e-06	6.70739e-05	4.38509e-05	2.48352e-06	7.82984e-05	0
Haiti	HTI	North America	Caribbean	Latin America and Caribbean	411.377	0.0381899	0	9.66442e+08	91469	4.49744	4.17517	10.5658	411.377	0	0.0381899	0	344.535	66.8415	0	0	0	0	0.0306455	0.00754442	0	0	0	0	0	0	344.535	0	0	0	0	0	66.8415	0	0	0	0	0	0.00754442	0	0	0.0306455	0	0	0
Hungary	HUN	Europe	Eastern Europe	Eastern Europe and Central Asia	85.921	0.0086859	7.20881e-07	7.51159e+07	293620	0.292626	0.295821	0.255826	24.1092	61.8118	0.00245171	0.00623419	14.8152	9.29394	0	39.5436	22.2682	0	0.00131777	0.00113394	0	0.0035173	0.0027169	0	0.246459	13.6079	0.9609	0.596642	38.947	0	0.156332	8.52362	0.613987	0.335986	21.9322	0	1.90737e-05	0.00103995	7.49114e-05	2.19219e-05	0.00121038	8.54694e-05	5.30696e-05	0.00346423	0
Indonesia	IDN	Asia	South-Eastern Asia	Southeast Asia and Oceania	981.8	0.120442	5.98656e-06	7.06942e+10	6.489e+06	0.151302	0.18561	10.8945	981.8	0	0.120442	0	685.433	296.368	0	0	0	0	0.0609673	0.0594748	0	0	0	0	0	0	685.433	0	0	0	0	0	296.368	0	0	0	0	0	0.0594748	0	0	0.0609673	0	0	0
India	IND	Asia	Southern Asia	South Asia	535442	70.4311	2.92283	609782978242	6.18275e+07	8.66026	11.3916	9.86265	527930	7511.51	69.4404	0.990674	394496	133434	0	5597.19	1914.32	0	35.0893	34.3511	0	0.497854	0.49282	0	3468.03	13893.4	377135	850.563	4746.62	0	1263.42	5129.57	127041	290.906	1623.42	0	0.325253	1.32055	32.7053	0.308472	1.23578	33.5451	0.0756552	0.422199	0
Ireland	IRL	Europe	Northern Europe	Western Europe	1.57627	0.000209715	4.04618e-08	2.20169e+06	1090.94	1.44487	1.92233	2.01815	0.517026	1.05925	6.8863e-05	0.000140852	0.129604	0.387423	0	0.26941	0.789835	0	1.15279e-05	5.73351e-05	0	2.39633e-05	0.000116889	0	0.0572592	0.0723445	0	0.0954311	0.173979	0	0.172038	0.215384	0	0.279777	0.510058	0	2.54601e-05	3.1875e-05	0	5.09305e-06	6.43484e-06	0	8.48833e-06	1.5475e-05	0
Iran	IRN	Asia	Western Asia	Middle East and North Africa	121243	13.2464	0.513851	8.61082e+10	8.83775e+06	13.7187	14.9885	9.74322	118230	3012.93	12.9181	0.328362	81347.4	36882.2	0	2085.91	927.022	0	7.23562	5.68245	0	0.185536	0.142827	0	2174.22	5216.87	73956.3	440.677	1645.23	0	1016.81	2392.02	33473.4	195.846	731.176	0	0.15666	0.368539	5.15726	0.19339	0.464026	6.57821	0.039197	0.146339	0
Iraq	IRQ	Asia	Western Asia	Middle East and North Africa	9377.8	0.98073	0.00135267	6.01605e+10	3.53157e+06	2.65542	2.77704	17.035	6848.64	2529.16	0.71618	0.26455	5793.63	1055.01	0	2138.87	390.29	0	0.515327	0.200853	0	0.190247	0.0743034	0	34.551	209.055	5550.03	226.988	1911.88	0	6.40111	38.6901	1009.92	41.4195	348.87	0	0.00121864	0.00736583	0.192268	0.00307321	0.0185948	0.493659	0.0201899	0.170057	0
Israel	ISR	Asia	Western Asia	Middle East and North Africa	1082.63	0.174556	0	9.0928e+08	174685	6.19765	9.99264	5.20526	869.573	213.061	0.140683	0.0338726	345.015	524.558	0	89.4827	123.579	0	0.0306881	0.109995	0	0.00795923	0.0259134	0	234.164	110.851	0	50.4059	39.0768	0	359.05	165.509	0	69.6122	53.9664	0	0.0752896	0.0347057	0	0.0208283	0.00985984	0	0.00448346	0.00347577	0
Italy	ITA	Europe	Southern Europe	Western Europe	8945.48	0.916794	0.00450706	1.19515e+10	3.82527e+06	2.33852	2.39668	3.12435	5851.08	3094.4	0.606285	0.310509	3019.25	2831.82	0	1930.94	1163.46	0	0.268554	0.33773	0	0.171752	0.138757	0	396.169	1016.48	1606.6	405.59	1525.35	0	384.178	905.269	1542.38	244.383	919.078	0	0.0458181	0.107965	0.183948	0.0352381	0.0904135	0.142903	0.0360761	0.135676	0
Jamaica	JAM	North America	Caribbean	Latin America and Caribbean	208.311	0.031534	3.56749e-05	1.92866e+08	24714.7	8.42865	12.7592	7.80369	205.107	3.20421	0.0310566	0.000477369	39.0593	166.048	0	0.711293	2.49292	0	0.00347422	0.0275824	0	6.32675e-05	0.000414101	0	2.76815	9.89976	26.3914	0.11012	0.601173	0	11.7104	39.7326	114.605	0.385945	2.10697	0	0.00194522	0.00660003	0.0190371	0.00024622	0.000880556	0.00234744	9.79487e-06	5.34726e-05	0
Jordan	JOR	Asia	Western Asia	Middle East and North Africa	834.958	0.110171	0.00543201	7.54658e+08	81012.1	10.3066	13.5993	9.31537	645.471	189.487	0.0846985	0.0254722	318.166	327.304	0	86.1115	103.376	0	0.0283	0.0563985	0	0.00765938	0.0178129	0	264.949	5.04058	48.1762	83.2027	2.90882	0	272.314	5.2168	49.7732	99.8837	3.492	0	0.046923	0.000898917	0.00857652	0.0235665	0.000448346	0.00428514	0.00740065	0.000258732	0
Japan	JPN	Asia	Eastern Asia	East Asia	15924.5	1.58427	0.00320262	44322795777	2.7257e+06	5.84236	5.81234	16.2611	6807.95	9116.58	0.676811	0.907459	4432.79	2375.16	0	5898.12	3218.46	0	0.394284	0.282527	0	0.524622	0.382838	0	95.9004	1028.96	3307.93	354.245	5543.88	0	51.1381	553.231	1770.79	193.303	3025.15	0	0.00608291	0.0658072	0.210637	0.00853007	0.091523	0.294231	0.0315091	0.493112	0
Kazakhstan	KAZ	Asia	Central Asia	Eastern Europe and Central Asia	16786	1.77922	0.00103755	1.39722e+10	2.61164e+06	6.42739	6.81266	5.34999	2701.89	14084.1	0.287239	1.49198	2458.69	243.2	0	12843.9	1240.2	0	0.218693	0.0685453	0	1.14243	0.349549	0	14.3952	1895.61	548.685	71.2221	12772.7	0	1.42569	187.481	54.2927	6.87718	1233.33	0	0.000401827	0.0528412	0.0153023	0.00128041	0.168609	0.048804	0.006335	1.1361	0
Kenya	KEN	Africa	Eastern Africa	Sub-Saharan Africa	1924.62	0.169158	2.48101e-05	2.24237e+09	104161	18.4774	16.2401	21.5279	50.1109	1874.51	0.00440486	0.164753	35.7198	14.3911	0	1330.64	543.87	0	0.00317718	0.00122768	0	0.118357	0.0463967	0	0.553597	25.2949	9.87126	18.9891	1311.65	0	0.22259	10.2055	3.96301	7.76138	536.109	0	1.89888e-05	0.000870613	0.000338078	4.92409e-05	0.00224991	0.000878021	0.00168903	0.116668	0
Kyrgyzstan	KGZ	Asia	Central Asia	Eastern Europe and Central Asia	231.776	0.0181922	4.50011e-05	8.7332e+09	1.02888e+06	0.22527	0.176815	8.48804	231.776	0	0.0181922	0	190.639	41.1373	0	0	0	0	0.0169568	0.00123539	0	0	0	0	0	0	190.639	0	0	0	0	0	41.1373	0	0	0	0	0	0.00123539	0	0	0.0169568	0	0	0
Cambodia	KHM	Asia	South-Eastern Asia	Southeast Asia and Oceania	9.09703	0.000964978	8.89456e-07	4.29751e+09	541241	0.0168077	0.017829	7.94011	9.09703	0	0.000964978	0	7.95867	1.13836	0	0	0	0	0.000707902	0.000257076	0	0	0	0	0	0	7.95867	0	0	0	0	0	1.13836	0	0	0	0	0	0.000257076	0	0	0.000707902	0	0	0
South Korea	KOR	Asia	Eastern Asia	East Asia	1120.26	0.131941	0.00131215	1.31559e+10	766894	1.46077	1.72046	17.1548	1120.26	0	0.131941	0	478.316	641.941	0	0	0	0	0.0425449	0.0893962	0	0	0	0	0	0	478.316	0	0	0	0	0	641.941	0	0	0	0	0	0.0893962	0	0	0.0425449	0	0	0
Kuwait	KWT	Asia	Western Asia	Middle East and North Africa	261.9	0.0524593	2.9787e-05	2.78486e+08	7696.04	34.0305	68.164	36.1856	261.9	0	0.0524593	0	37.0868	224.813	0	0	0	0	0.00329877	0.0491605	0	0	0	0	8.84294	6.3865	21.8573	0	0	0	53.5147	38.5978	132.701	0	0	0	0.0117022	0.00844029	0.029018	0.000786555	0.000568062	0.00194415	0	0	0
Laos	LAO	Asia	South-Eastern Asia	Southeast Asia and Oceania	13.9584	0.00104104	1.36344e-06	2.97828e+09	307652	0.0453708	0.033838	9.68067	13.9584	0	0.00104104	0	11.3116	2.64684	0	0	0	0	0.00100614	3.48997e-05	0	0	0	0	0	0	11.3116	0	0	0	0	0	2.64684	0	0	0	0	0	3.48997e-05	0	0	0.00100614	0	0	0
Lebanon	LBN	Asia	Western Asia	Middle East and North Africa	980.452	0.143589	2.11757e-07	8.84515e+08	102477	9.56751	14.0118	8.63133	833.537	146.915	0.121633	0.0219555	356.861	476.676	0	57.7097	89.2056	0	0.0317418	0.0898917	0	0.00513312	0.0168224	0	28.1553	123.324	205.382	7.06563	50.6441	0	38.3729	164.171	274.132	10.9218	78.2838	0	0.00723637	0.0309594	0.0516959	0.00250433	0.0109693	0.0182681	0.000628468	0.00450465	0
Liberia	LBR	Africa	Western Africa	Sub-Saharan Africa	0.0771583	7.404e-06	0	1.21697e+07	2068.06	0.0373095	0.0358016	5.88458	0.0771583	0	7.404e-06	0	0.0721267	0.00503161	0	0	0	0	6.41547e-06	9.88533e-07	0	0	0	0	0	0	0.0721267	0	0	0	0	0	0.00503161	0	0	0	0	0	9.88533e-07	0	0	6.41547e-06	0	0	0
Libya	LBY	Africa	Northern Africa	Middle East and North Africa	4990.14	0.716955	0	2.38212e+09	463784	10.7596	15.4588	5.13627	4988.31	1.83468	0.716685	0.000269993	3313.19	1675.12	0	1.1793	0.655375	0	0.294699	0.421986	0	0.000104896	0.000165098	0	148.282	205.138	2959.77	0.370418	0.808882	0	74.0158	101.538	1499.57	0.205853	0.449522	0	0.0186456	0.0255788	0.377762	0.0131893	0.0182464	0.263263	3.29477e-05	7.19478e-05	0
Sri Lanka	LKA	Asia	Southern Asia	South Asia	148.173	0.0147158	6.28438e-05	9.55789e+09	591659	0.250436	0.248721	16.1544	148.173	0	0.0147158	0	98.5527	49.6202	0	0	0	0	0.00876599	0.00594984	0	0	0	0	0	0	98.5527	0	0	0	0	0	49.6202	0	0	0	0	0	0.00594984	0	0	0.00876599	0	0	0
Lesotho	LSO	Africa	Southern Africa	Sub-Saharan Africa	23.1138	0.0018632	0	3.11811e+07	2247.83	10.2827	8.28888	13.8717	2.99899	20.1148	0.000241858	0.00162134	2.69276	0.306229	0	18.0504	2.06435	0	0.000239513	2.34456e-06	0	0.00160554	1.58051e-05	0	0.303604	1.20345	1.18571	2.30239	15.748	0	0.0344791	0.137263	0.134488	0.263315	1.80104	0	2.6398e-07	1.05091e-06	1.02967e-06	2.70047e-05	0.000107044	0.000105465	0.000204792	0.00140074	0
Lithuania	LTU	Europe	Northern Europe	Western Europe	6.38881	0.000605777	9.81453e-08	3.85461e+06	4476.64	1.42714	1.3532	0.86105	3.64349	2.74532	0.00034556	0.000260218	2.33404	1.30945	0	1.76822	0.977101	0	0.000207606	0.000137954	0	0.000157278	0.00010294	0	0	2.33404	0	0	1.76822	0	0	1.30945	0	0	0.977101	0	0	0.000137954	0	0	0.000207606	0	0	0.000157278	0
Morocco	MAR	Africa	Northern Africa	Middle East and North Africa	11220.9	1.25277	0.000524385	9.26918e+09	1.47238e+06	7.62093	8.50849	6.29539	10285.3	935.587	1.14941	0.103358	7935.63	2349.67	0	733.843	201.743	0	0.705852	0.443561	0	0.0652733	0.0380842	0	517.145	1074.1	6344.38	167.177	566.666	0	154.153	317.14	1878.38	45.9592	155.784	0	0.0291003	0.0598682	0.354592	0.0459986	0.0955384	0.564315	0.0148699	0.0504034	0
Madagascar	MDG	Africa	Eastern Africa	Sub-Saharan Africa	61.1651	0.00543147	0	1.74127e+10	1.07705e+06	0.0567894	0.0504291	16.167	0	61.1651	0	0.00543147	0	0	0	59.5183	1.64681	0	0	0	0	0.00529398	0.000137486	0	0	0	0	0	59.5183	0	0	0	0	0	1.64681	0	0	0	0	0	0	0	0	0.00529398	0
Mexico	MEX	North America	Central America	Latin America and Caribbean	49660.4	5.19039	0.112851	5.41457e+10	6.79016e+06	7.31358	7.64399	7.97414	46826	2834.4	4.89973	0.290667	31505.8	15318	0	2029.84	804.054	0	2.80235	2.09723	0	0.180549	0.110085	0	812.711	2420.87	28272.2	349.723	1680.12	0	402.655	1186.24	13729.1	138.531	665.523	0	0.0551286	0.162411	1.87969	0.0722884	0.21533	2.51473	0.0311069	0.149442	0
Macedonia	MKD	Europe	Southern Europe	Western Europe	57.3671	0.00641148	3.02338e-07	2.21657e+08	127289	0.450685	0.503696	1.74137	31.2913	26.0757	0.00345524	0.00295624	21.616	9.67539	0	16.9055	9.17022	0	0.00192268	0.00153256	0	0.0015037	0.00145254	0	0.390385	2.55264	18.6729	1.40413	15.5014	0	0.176474	1.16379	8.33513	0.761658	8.40856	0	2.7953e-05	0.000184342	0.00132026	3.47236e-05	0.00022705	0.00166091	0.000124894	0.0013788	0
Mali	MLI	Africa	Western Africa	Sub-Saharan Africa	48.9287	0.0043299	6.77839e-05	5.08001e+09	236055	0.207277	0.183427	21.5204	45.0834	3.84538	0.00398966	0.000340232	42.748	2.33539	0	3.63869	0.206692	0	0.00380231	0.00018735	0	0.000323651	1.65812e-05	0	0.0486313	0	42.6994	3.63869	0	0	0.00266335	0	2.33272	0.206692	0	0	2.13659e-07	0	0.000187136	4.32562e-06	0	0.00379799	0.000323651	0	0
Malta	MLT	Europe	Southern Europe	Western Europe	1.29607	0.000211821	0	624205	1903.14	0.681021	1.11301	0.327988	1.29369	0.00237997	0.000211431	3.89624e-07	0.71199	0.581705	0	0.00130583	0.00107414	0	6.33295e-05	0.000148101	0	1.1615e-07	2.73475e-07	0	0.440638	0.183726	0.087626	0.000788175	0.000517655	0	0.359967	0.15022	0.0715181	0.000648331	0.000425809	0	9.16472e-05	3.82457e-05	1.82084e-05	3.91936e-05	1.63419e-05	7.79409e-06	7.0106e-08	4.6044e-08	0
Myanmar	MMR	Asia	South-Eastern Asia	Southeast Asia and Oceania	2540.45	0.232245	2.61138e-06	2.89548e+10	2.08719e+06	1.21716	1.11272	13.8726	2540.45	0	0.232245	0	2111.79	428.667	0	0	0	0	0.187838	0.0444073	0	0	0	0	0	0	2111.79	0	0	0	0	0	428.667	0	0	0	0	0	0.0444073	0	0	0.187838	0	0	0
Montenegro	MNE	Europe	Southern Europe	Western Europe	17.287	0.00179988	2.33637e-08	9.10285e+06	2364.12	7.31224	7.61334	3.85042	16.5061	0.780909	0.00172154	7.83399e-05	7.9256	8.58049	0	0.480175	0.300733	0	0.00070496	0.00101658	0	4.27103e-05	3.56297e-05	0	4.41087	3.5018	0.0129301	0.20766	0.272516	0	4.77505	3.79146	0.0139818	0.130057	0.170676	0	0.000565729	0.000449197	1.65651e-06	0.000392335	0.000311476	1.1501e-06	1.84708e-05	2.42395e-05	0
Mongolia	MNG	Asia	Eastern Asia	East Asia	259.125	0.0253826	3.13328e-05	1.45301e+08	84327.5	3.07284	3.01	1.72306	151.839	107.286	0.0148599	0.0105227	146.792	5.04767	0	103.633	3.65245	0	0.0130567	0.00180321	0	0.00921791	0.00130479	0	0	124.795	21.9968	0	103.633	0	0	4.30164	0.746035	0	3.65245	0	0	0.0015367	0.000266511	0	0.0111002	0.00195655	0	0.00921791	0
Mozambique	MOZ	Africa	Eastern Africa	Sub-Saharan Africa	1080.89	0.0872612	6.29055e-05	1.27135e+09	119358	9.05582	7.31086	10.6515	19.5219	1061.37	0.00157784	0.0856833	17.6432	1.8787	0	958.03	103.336	0	0.00156931	8.53078e-06	0	0.0852141	0.000469227	0	1.18077	10.9522	5.51027	65.4029	892.627	0	0.125941	1.16384	0.58891	7.05454	96.2813	0	5.71875e-07	5.28479e-06	2.67412e-06	0.000105026	0.000974164	0.000490123	0.00581741	0.0793967	0
Mauritania	MRT	Africa	Western Africa	Sub-Saharan Africa	990.427	0.0908027	6.27721e-06	1.19764e+09	45998.1	21.5319	19.7405	26.0367	953.432	36.9951	0.0873879	0.00341477	922.347	31.0853	0	35.5008	1.4943	0	0.0820402	0.00534775	0	0.0031577	0.000257071	0	0	36.9444	885.402	0	35.5008	0	0	1.24584	29.8394	0	1.4943	0	0	0.000214328	0.00513342	0	0.0032861	0.0787541	0	0.0031577	0
Mauritius	MUS	Africa	Eastern Africa	Sub-Saharan Africa	62.5532	0.00556394	0	3.93774e+07	17016.8	3.67596	3.26967	2.31403	18.8823	43.6709	0.00167953	0.00388441	18.8823	0	0	43.6709	0	0	0.00167953	0	0	0.00388441	0	0	0.865007	17.1484	0.868871	2.04411	41.6268	0	0	0	0	0	0	0	0	0	0	7.694e-05	0.0015253	7.72837e-05	0.000181818	0.00370259	0
Malawi	MWI	Africa	Eastern Africa	Sub-Saharan Africa	1355.13	0.104137	9.52759e-08	1.00261e+09	59262.4	22.8666	17.5722	16.9182	2.00394	1353.12	0.000154042	0.103983	1.60042	0.403521	0	1080.14	272.985	0	0.000142353	1.16893e-05	0	0.0960753	0.00790788	0	0.115815	1.36408	0.120521	58.975	1021.16	0	0.0290057	0.34443	0.0300854	14.9049	258.08	0	8.40243e-07	9.97752e-06	8.7152e-07	1.03015e-05	0.000121331	1.072e-05	0.00524566	0.0908297	0
Malaysia	MYS	Asia	South-Eastern Asia	Southeast Asia and Oceania	130.683	0.0152982	1.05741e-06	1.77354e+09	355393	0.367714	0.430457	4.99035	107.121	23.5618	0.012532	0.0027662	68.5023	38.6189	0	14.9422	8.61965	0	0.00609309	0.00643887	0	0.00132906	0.00143714	0	1.00798	0.707722	66.7866	8.12125	6.82091	0	0.573374	0.405424	37.6401	4.68489	3.93476	0	9.55978e-05	6.75957e-05	0.00627568	8.9657e-05	6.29499e-05	0.00594048	0.000722363	0.000606701	0
Namibia	NAM	Africa	Southern Africa	Sub-Saharan Africa	258.593	0.0432151	0	1.35159e+08	7775.23	33.2586	55.5804	17.3833	206.481	52.1124	0.0335207	0.00969437	195.807	10.6737	0	48.5492	3.56319	0	0.0174165	0.0161042	0	0.00431832	0.00537606	0	30.9459	103.167	61.6939	7.69153	40.8577	0	1.68673	5.62765	3.35929	0.564507	2.99868	0	0.0025449	0.00849087	0.00506842	0.00275255	0.00917645	0.0054875	0.00068414	0.00363418	0
Niger	NER	Africa	Western Africa	Sub-Saharan Africa	44.4806	0.0042088	3.84252e-06	9.50659e+08	71287.4	0.623961	0.590399	13.3356	44.4806	0	0.0042088	0	41.4286	3.052	0	0	0	0	0.00368496	0.000523844	0	0	0	0	0	0	41.4286	0	0	0	0	0	3.052	0	0	0	0	0	0.000523844	0	0	0.00368496	0	0	0
Nigeria	NGA	Africa	Western Africa	Sub-Saharan Africa	2483.48	0.224458	0.000111382	6.53513e+09	294682	8.42763	7.61693	22.1769	2483.48	0	0.224458	0	2245.26	238.214	0	0	0	0	0.19971	0.0247478	0	0	0	0	0	0	2245.26	0	0	0	0	0	238.214	0	0	0	0	0	0.0247478	0	0	0.19971	0	0	0
Nicaragua	NIC	North America	Central America	Latin America and Caribbean	1174.68	0.122485	2.74397e-05	9.9333e+08	92144.6	12.7482	13.2926	10.7801	1174.22	0.46042	0.122437	4.76601e-05	844.597	329.618	0	0.337557	0.122863	0	0.0751246	0.0473123	0	3.00248e-05	1.76353e-05	0	1.84489	0	842.752	0.337557	0	0	0.724216	0	328.894	0.122863	0	0	0.000103952	0	0.0472084	0.000164098	0	0.0749605	3.00248e-05	0	0
Netherlands	NLD	Europe	Western Europe	Western Europe	46.9141	0.00484728	0	6.58603e+07	459362	0.102129	0.105522	0.143373	30.1148	16.7993	0.00308929	0.001758	16.7078	13.407	0	8.18871	8.6106	0	0.00148611	0.00160318	0	0.000728363	0.00102963	0	4.51195	8.60818	3.58767	2.57207	5.61664	0	3.61912	6.90201	2.88589	2.70459	5.90601	0	0.000432765	0.000825323	0.000345087	0.000401326	0.000765674	0.000319114	0.000228779	0.000499584	0
Norway	NOR	Europe	Northern Europe	Western Europe	9.83444	0.000427867	9.79961e-08	1.01352e+08	128098	0.0767726	0.0334015	0.791207	9.83444	0	0.000427867	0	4.68759	5.14685	0	0	0	0	0.000416948	1.09192e-05	0	0	0	0	0	0	4.68759	0	0	0	0	0	5.14685	0	0	0	0	0	1.09192e-05	0	0	0.000416948	0	0	0
Nepal	NPL	Asia	Southern Asia	South Asia	2246.75	0.169352	6.38454e-06	9.94709e+09	1.15724e+06	1.94148	1.46341	8.59554	2246.75	0	0.169352	0	1898.64	348.108	0	0	0	0	0.168879	0.000472739	0	0	0	0	0	0	1898.64	0	0	0	0	0	348.108	0	0	0	0	0	0.000472739	0	0	0.168879	0	0	0
New Zealand	NZL	Oceania	Oceania	Southeast Asia and Oceania	5831.49	0.498613	3.17693e-06	2.66184e+09	609403	9.56918	8.18199	4.36794	3232.22	2599.27	0.276178	0.222435	2902.38	329.838	0	2343.93	255.338	0	0.258159	0.0180189	0	0.208486	0.013949	0	141.678	2411.71	348.997	88.0076	2255.92	0	16.1818	273.877	39.7787	9.5872	245.751	0	0.000884007	0.0149618	0.0021731	0.0126018	0.214515	0.0310424	0.00782803	0.200658	0
Oman	OMN	Asia	Western Asia	Middle East and North Africa	2909.04	0.467907	0.0130849	1.24146e+09	52865.1	55.0277	88.5095	23.4836	2909.04	0	0.467907	0	1485.83	1423.21	0	0	0	0	0.132161	0.335746	0	0	0	0	135.832	206.83	1143.17	0	0	0	129.792	197.56	1095.86	0	0	0	0.030619	0.0466058	0.258521	0.0120818	0.018397	0.101682	0	0	0
Pakistan	PAK	Asia	Southern Asia	South Asia	134675	12.3906	0.199742	166493549458	1.6696e+07	8.06633	7.42128	9.97207	134675	0	12.3906	0	120261	14414.3	0	0	0	0	10.6969	1.69368	0	0	0	0	0	0	120261	0	0	0	0	0	14414.3	0	0	0	0	0	1.69368	0	0	10.6969	0	0	0
Panama	PAN	North America	Central America	Latin America and Caribbean	83.1457	0.00707434	0	2.06852e+08	34531.5	2.40782	2.04866	5.99023	37.5327	45.613	0.00317827	0.00389607	19.6803	17.8524	0	27.6587	17.9543	0	0.00175051	0.00142776	0	0.00246017	0.00143591	0	2.81111	3.40942	13.4598	9.84524	17.8135	0	2.53542	3.06149	12.2555	6.39089	11.5634	0	0.000202772	0.000244845	0.000980143	0.00025004	0.000303258	0.00119721	0.000875707	0.00158446	0
Peru	PER	South America	South America	Latin America and Caribbean	14311.1	1.18127	0.000400385	1.01593e+10	1.71099e+06	8.36423	6.90402	5.93767	14134.4	176.749	1.16665	0.0146234	11173.1	2961.3	0	140.849	35.9001	0	0.993816	0.172834	0	0.0125281	0.00209528	0	66.6906	174.277	10932.1	24.5752	116.274	0	17.6932	46.0442	2897.57	6.26381	29.6363	0	0.00103265	0.00268733	0.169114	0.00593194	0.0155015	0.972382	0.0021859	0.0103422	0
Philippines	PHL	Asia	South-Eastern Asia	Southeast Asia and Oceania	11749.7	1.16067	0.000118668	4.41286e+10	1.77852e+06	6.60647	6.52606	24.812	11461.5	288.219	1.13213	0.0285418	8675.34	2786.16	0	216.363	71.8557	0	0.771647	0.360481	0	0.0192449	0.00929688	0	53.2851	26.0498	8596	125.217	91.1456	0	17.0811	8.50076	2760.58	41.5856	30.2701	0	0.00220999	0.00109985	0.357171	0.00473956	0.00231705	0.76459	0.0111377	0.00810715	0
Papua New Guinea	PNG	Oceania	Oceania	Southeast Asia and Oceania	0.352282	3.13345e-05	0	776704	68.2802	5.15935	4.5891	11.3753	0.0174269	0.334855	1.55008e-06	2.97844e-05	0.0174269	0	0	0.334855	0	0	1.55008e-06	0	0	2.97844e-05	0	0	0.000286178	0.00597395	0.0111668	0.0105205	0.324334	0	0	0	0	0	0	0	0	0	0	2.54548e-08	5.31366e-07	9.93257e-07	9.35771e-07	2.88486e-05	0
Poland	POL	Europe	Eastern Europe	Eastern Europe and Central Asia	14.3094	0.00225189	1.59207e-08	9.1619e+07	133122	0.107491	0.16916	0.688233	7.56054	6.7489	0.00119374	0.00105815	3.5465	4.01404	0	3.22303	3.52587	0	0.000315451	0.000878287	0	0.000286679	0.000771476	0	0.274473	0.294662	2.97737	1.36519	1.85783	0	0.309743	0.328409	3.37588	1.49347	2.0324	0	6.77729e-05	7.18573e-05	0.000738657	2.44136e-05	2.62093e-05	0.000264828	0.00012143	0.000165249	0
Puerto Rico	PRI	North America	Caribbean	Latin America and Caribbean	39.651	0.00706687	1.07268e-06	4.87057e+07	32254	1.22934	2.19101	1.51007	38.9617	0.689348	0.00694687	0.00012	5.5685	33.3932	0	0.126447	0.562902	0	0.000495303	0.00645157	0	1.12471e-05	0.000108753	0	0.0854111	0.519667	4.96342	0.0129891	0.113457	0	0.52305	2.91076	29.9594	0.0578237	0.505078	0	0.000101053	0.000562359	0.00578815	7.59708e-06	4.6223e-05	0.000441483	1.15535e-06	1.00917e-05	0
North Korea	PRK	Asia	Eastern Asia	East Asia	1294.55	0.119154	1.28675e-05	3.76512e+09	1.3911e+06	0.930593	0.856544	2.70657	1294.55	0	0.119154	0	1220.5	74.0541	0	0	0	0	0.10856	0.0105944	0	0	0	0	0	0	1220.5	0	0	0	0	0	74.0541	0	0	0	0	0	0.0105944	0	0	0.10856	0	0	0
Portugal	PRT	Europe	Southern Europe	Western Europe	3964.99	0.410479	0.000364167	4.54792e+09	772067	5.13556	5.31662	5.89058	3779.53	185.464	0.391575	0.0189036	1655.4	2124.13	0	93.1661	92.2981	0	0.147244	0.244331	0	0.00828687	0.0106168	0	60.0825	139.467	1455.85	20.4183	72.7479	0	76.8869	173.839	1873.4	20.2281	72.0701	0	0.00884405	0.0199961	0.215491	0.00534417	0.0124052	0.129494	0.00181615	0.00647072	0
Paraguay	PRY	South America	South America	Latin America and Caribbean	316.819	0.0180375	1.22064e-05	1.06155e+09	66689.2	4.75067	2.70471	15.9178	137.107	179.712	0.00777936	0.0102581	83.42	53.6867	0	110.088	69.6236	0	0.00741998	0.000359385	0	0.00979204	0.000466069	0	8.49199	13.6195	61.3085	34.5787	75.5095	0	5.47016	8.70914	39.5074	21.8688	47.7548	0	3.66179e-05	5.83e-05	0.000264467	0.000755339	0.00121142	0.00545322	0.00307568	0.00671636	0
Qatar	QAT	Asia	Western Asia	Middle East and North Africa	115.371	0.0152738	0.00161677	1.04881e+08	12863.6	8.9688	11.8736	8.15329	115.371	0	0.0152738	0	53.8416	61.5297	0	0	0	0	0.00478906	0.0104847	0	0	0	0	5.85903	11.6853	36.2973	0	0	0	6.69224	13.4264	41.4111	0	0	0	0.00114037	0.00228788	0.0070565	0.000521144	0.00103937	0.00322854	0	0	0
Romania	ROU	Europe	Eastern Europe	Eastern Europe and Central Asia	603.909	0.0636919	7.14233e-06	6.99888e+08	2.14602e+06	0.281409	0.296791	0.326133	117.274	486.634	0.0123951	0.0512968	95.7795	21.4948	0	398.945	87.6899	0	0.00851932	0.00387583	0	0.035485	0.0158118	0	0.370988	64.6872	30.7212	1.76928	397.175	0	0.0839399	14.4351	6.97575	0.388896	87.301	0	1.51356e-05	0.00260286	0.00125783	3.29983e-05	0.00575375	0.00273257	0.000157372	0.0353276	0
Russia	RUS	Europe	Eastern Europe	Eastern Europe and Central Asia	12543.8	1.52449	0.000848566	1.28077e+10	2.37894e+06	5.27287	6.40829	5.38381	4289.14	8254.68	0.522061	1.00243	2955.63	1333.5	0	5710.16	2544.52	0	0.262895	0.259166	0	0.507903	0.494527	0	22.0312	2100.4	833.206	46.6464	5663.51	0	10.0555	945.019	378.43	20.7863	2523.74	0	0.00195429	0.183664	0.0735476	0.00195961	0.186825	0.0741113	0.00414907	0.503754	0
Rwanda	RWA	Africa	Eastern Africa	Sub-Saharan Africa	2.62827	0.000217341	1.37759e-08	1.12591e+08	8309.94	0.316281	0.261543	13.5489	2.62827	0	0.000217341	0	1.82404	0.804232	0	0	0	0	0.000162243	5.50973e-05	0	0	0	0	0	0	1.82404	0	0	0	0	0	0.804232	0	0	0	0	0	5.50973e-05	0	0	0.000162243	0	0	0
Saudi Arabia	SAU	Asia	Western Asia	Middle East and North Africa	53284.7	6.25048	0.331085	1.98208e+10	1.3417e+06	39.7143	46.5863	14.7729	53283.5	1.25287	6.25034	0.000145364	40595	12688.5	0	0.96797	0.284897	0	3.61081	2.63953	0	8.60982e-05	5.92656e-05	0	4004.12	21495.3	15095.5	0.108621	0.859348	0	1260.74	6712.31	4715.49	0.0319698	0.252927	0	0.262266	1.39633	0.980939	0.356155	1.91195	1.34271	9.66154e-06	7.64367e-05	0
Sudan	SDN	Africa	Northern Africa	Middle East and North Africa	1341	0.124346	0.000269413	1.69397e+10	1.85424e+06	0.723207	0.670602	9.13567	1341	0	0.124346	0	1239.73	101.27	0	0	0	0	0.11027	0.0140753	0	0	0	0	0	0	1239.73	0	0	0	0	0	101.27	0	0	0	0	0	0.0140753	0	0	0.11027	0	0	0
Senegal	SEN	Africa	Western Africa	Sub-Saharan Africa	269.53	0.0281133	0.000198644	2.08325e+09	116681	2.30997	2.4094	17.8542	263.952	5.57865	0.0275292	0.000584034	224.851	39.1012	0	4.73099	0.847653	0	0.0199998	0.00752939	0	0.000420809	0.000163226	0	0.906071	0	223.945	4.73099	0	0	0.159768	0	38.9414	0.847653	0	0	3.07653e-05	0	0.00749862	8.05925e-05	0	0.0199192	0.000420809	0	0
Sierra Leone	SLE	Africa	Western Africa	Sub-Saharan Africa	0.0423346	3.89822e-06	0	4.38324e+07	27442.9	0.00154264	0.00142048	1.59722	0.0423346	0	3.89822e-06	0	0.0395278	0.00280678	0	0	0	0	3.51589e-06	3.8233e-07	0	0	0	0	0	0	0.0395278	0	0	0	0	0	0.00280678	0	0	0	0	0	3.8233e-07	0	0	3.51589e-06	0	0	0
El Salvador	SLV	North America	Central America	Latin America and Caribbean	133.286	0.0114848	4.58199e-06	1.09455e+09	52113.7	2.5576	2.2038	21.0031	76.1393	57.1465	0.00657301	0.00491181	26.4458	49.6935	0	14.4704	42.6761	0	0.00235228	0.00422073	0	0.0012871	0.00362471	0	0.754167	2.30841	23.3832	2.57509	11.8953	0	1.43418	4.4473	43.812	7.59448	35.0816	0	0.000121813	0.000377732	0.00372118	6.70811e-05	0.000205327	0.00207987	0.000229047	0.00105805	0
Somalia	SOM	Africa	Eastern Africa	Sub-Saharan Africa	106.826	0.0096594	0	6.82771e+08	198364	0.538534	0.486952	3.442	106.826	0	0.0096594	0	105.331	1.49527	0	0	0	0	0.00936888	0.000290518	0	0	0	0	0	0	105.331	0	0	0	0	0	1.49527	0	0	0	0	0	0.000290518	0	0	0.00936888	0	0	0
Serbia	SRB	Europe	Southern Europe	Western Europe	47.2947	0.00832218	2.88482e-06	1.26026e+08	160758	0.294199	0.517685	0.78395	16.2712	31.0235	0.00286262	0.00545957	6.02405	10.2471	0	11.4745	19.549	0	0.000535823	0.00232679	0	0.00102062	0.00443894	0	0.28933	1.98964	3.74509	0.962747	10.5118	0	0.491398	3.41687	6.33888	1.64023	17.9088	0	0.000111581	0.00077586	0.00143935	2.57351e-05	0.000176973	0.000333115	8.56337e-05	0.000934991	0
Suriname	SUR	South America	South America	Latin America and Caribbean	14.3871	0.00128395	0	4.31689e+08	49097.1	0.293035	0.261512	8.79257	0	14.3871	0	0.00128395	0	0	0	12.559	1.82817	0	0	0	0	0.00111709	0.000166863	0	0	0	0	0	12.559	0	0	0	0	0	1.82817	0	0	0	0	0	0	0	0	0.00111709	0
Slovakia	SVK	Europe	Eastern Europe	Eastern Europe and Central Asia	36.8267	0.00343023	0	2.87957e+07	225734	0.163142	0.151959	0.127565	6.89856	29.9281	0.000646969	0.00278326	4.02437	2.87418	0	19.4836	10.4445	0	0.000357957	0.000289012	0	0.00173301	0.00105024	0	0.0181859	4.00429	0.00189724	0.0718336	19.4118	0	0.0131215	2.85968	0.0013809	0.0385076	10.406	0	1.31942e-06	0.000287554	1.38856e-07	1.61758e-06	0.000356171	1.68754e-07	6.3894e-06	0.00172662	0
Slovenia	SVN	Europe	Southern Europe	Western Europe	9.08046	0.00274512	0	8.83394e+06	15647.2	0.580325	1.75439	0.56457	3.18615	5.89431	0.00097843	0.00176669	1.09523	2.09091	0	2.15668	3.73763	0	9.74178e-05	0.000881012	0	0.000191831	0.00157486	0	0.277249	0.817983	0	0.363731	1.79295	0	0.530144	1.56077	0	0.630363	3.10727	0	0.000223378	0.000657635	0	2.46605e-05	7.27573e-05	0	3.23529e-05	0.000159478	0
Sweden	SWE	Europe	Northern Europe	Western Europe	91.8612	0.00513359	4.12352e-08	6.16471e+07	179099	0.512907	0.286634	0.344206	35.1402	56.721	0.00195825	0.00317534	20.3134	14.8268	0	32.9722	23.7488	0	0.00180682	0.000151429	0	0.00293279	0.000242552	0	0	20.3134	0	0	32.9722	0	0	14.8268	0	0	23.7488	0	0	0.000151429	0	0	0.00180682	0	0	0.00293279	0
Seychelles	SYC	Africa	Eastern Africa	Sub-Saharan Africa	0.0153927	1.36914e-06	0	17303.8	153.335	0.100386	0.0892904	0.112849	0	0.0153927	0	1.36914e-06	0	0	0	0.0153927	0	0	0	0	0	1.36914e-06	0	0	0	0	0	0.0107094	0.00468329	0	0	0	0	0	0	0	0	0	0	0	0	0	9.52569e-07	4.16566e-07	0
Syria	SYR	Asia	Western Asia	Middle East and North Africa	19672.6	2.02413	0.13933	1.30632e+10	1.4847e+06	13.2502	13.6332	8.7985	18214	1458.54	1.87394	0.150197	15011.4	3202.63	0	1200.37	258.173	0	1.33522	0.538714	0	0.106769	0.0434272	0	1074.14	2614.14	11323.1	256.306	944.063	0	238.538	567.497	2396.59	55.1257	203.047	0	0.0401244	0.0954586	0.403131	0.0955421	0.232521	1.00716	0.0227977	0.0839717	0
Chad	TCD	Africa	Middle Africa	Sub-Saharan Africa	407.294	0.0368139	0	7.45999e+08	30159.3	13.5048	12.2065	24.7353	278.135	129.159	0.0251393	0.0116746	273.809	4.32602	0	127.145	2.01439	0	0.0243546	0.000784755	0	0.0113092	0.000365418	0	0	51.0844	222.725	0	127.145	0	0	0.80821	3.51781	0	2.01439	0	0	0.000146612	0.000638143	0	0.00454381	0.0198107	0	0.0113092	0
Togo	TGO	Africa	Western Africa	Sub-Saharan Africa	20.3845	0.00183344	4.96125e-07	6.70928e+07	7311.88	2.78785	2.50747	9.17586	1.06067	19.3238	9.54326e-05	0.001738	0.886384	0.174291	0	16.2487	3.07513	0	7.88414e-05	1.65912e-05	0	0.00144527	0.00029273	0	0.00271501	0.26611	0.617559	0.115438	16.1332	0	0.000533951	0.0520823	0.121675	0.0218471	3.05328	0	5.08283e-08	4.95785e-06	1.15825e-05	2.41493e-07	2.36698e-05	5.49301e-05	1.02679e-05	0.00143501	0
Thailand	THA	Asia	South-Eastern Asia	Southeast Asia and Oceania	7502.2	0.771197	1.58665e-05	5.03113e+10	6.35558e+06	1.18041	1.21342	7.91609	7502.2	0	0.771197	0	5644.25	1857.95	0	0	0	0	0.50204	0.269157	0	0	0	0	0	0	5644.25	0	0	0	0	0	1857.95	0	0	0	0	0	0.269157	0	0	0.50204	0	0	0
Tajikistan	TJK	Asia	Central Asia	Eastern Europe and Central Asia	1270.14	0.094321	0.000283083	9.67574e+09	727309	1.74636	1.29685	13.3035	1270.14	0	0.094321	0	1038.82	231.319	0	0	0	0	0.0924005	0.00192052	0	0	0	0	0	0	1038.82	0	0	0	0	0	231.319	0	0	0	0	0	0.00192052	0	0	0.0924005	0	0	0
Turkmenistan	TKM	Asia	Central Asia	Eastern Europe and Central Asia	765.252	0.130965	7.51303e-05	2.5883e+10	2.00243e+06	0.382161	0.654029	12.9258	765.252	0	0.130965	0	608.287	156.965	0	0	0	0	0.0541054	0.0768596	0	0	0	0	0	0	608.287	0	0	0	0	0	156.965	0	0	0	0	0	0.0768596	0	0	0.0541054	0	0	0
Trinidad and Tobago	TTO	North America	Caribbean	Latin America and Caribbean	4.74181	0.000546486	4.75266e-09	1.05705e+07	3052.44	1.55345	1.79032	3.46297	1.60541	3.1364	0.000185565	0.000360921	1.2304	0.375007	0	2.41787	0.718536	0	0.000109441	7.61242e-05	0	0.000215063	0.000145858	0	0.0403552	0.378221	0.811824	0.173129	2.24474	0	0.0124627	0.115084	0.247461	0.05145	0.667086	0	2.52986e-06	2.33613e-05	5.0233e-05	3.58949e-06	3.36417e-05	7.22095e-05	1.53993e-05	0.000199663	0
Tunisia	TUN	Africa	Northern Africa	Middle East and North Africa	2728.19	0.283273	0.00958094	1.92507e+09	448387	6.08444	6.3176	4.29331	2411.97	316.221	0.250569	0.0327046	1660.79	751.172	0	220.789	95.4327	0	0.147723	0.102846	0	0.0196385	0.013066	0	262.656	526.186	871.952	53.0014	167.787	0	119.088	237.484	394.599	22.9091	72.5236	0	0.0163048	0.0325148	0.054026	0.0233625	0.0468028	0.0775577	0.00471432	0.0149242	0
Turkey	TUR	Asia	Western Asia	Middle East and North Africa	20352.2	2.14129	0.0270799	2.75933e+10	5.17603e+06	3.932	4.13693	5.33097	17917	2435.12	1.88587	0.255419	11062.2	6854.81	0	1524.39	910.735	0	0.983954	0.901914	0	0.13559	0.119829	0	289.423	1371.86	9400.95	182.978	1341.41	0	182.03	839.926	5832.85	109.319	801.416	0	0.0239504	0.110512	0.767451	0.0257434	0.122023	0.836188	0.0162754	0.119315	0
Tanzania, United Republic of	TZA	Africa	Eastern Africa	Sub-Saharan Africa	1083.37	0.0936286	3.26431e-06	4.95179e+09	185238	5.84852	5.05451	26.7321	1083.37	0	0.0936286	0	934.985	148.383	0	0	0	0	0.0831643	0.0104643	0	0	0	0	0	0	934.985	0	0	0	0	0	148.383	0	0	0	0	0	0.0104643	0	0	0.0831643	0	0	0
Uganda	UGA	Africa	Eastern Africa	Sub-Saharan Africa	6.93769	0.000556586	0	1.00306e+08	9062.5	0.765538	0.614164	11.0683	1.29419	5.6435	0.000103651	0.000452934	1.06884	0.225347	0	4.67947	0.964026	0	9.50707e-05	8.58083e-06	0	0.000416226	3.67084e-05	0	0	0.0768519	0.991992	0	4.67947	0	0	0.016017	0.20933	0	0.964026	0	0	6.09899e-07	7.97093e-06	0	6.83576e-06	8.82349e-05	0	0.000416226	0
Ukraine	UKR	Europe	Eastern Europe	Eastern Europe and Central Asia	1802.99	0.171427	8.305e-09	1.54682e+09	2.39307e+06	0.753423	0.716349	0.646374	7.29858	1795.69	0.000710203	0.170717	5.46705	1.83153	0	1465.64	330.054	0	0.000486279	0.000223923	0	0.130364	0.0403525	0	0	4.79796	0.669096	0	1465.64	0	0	1.60568	0.225852	0	330.054	0	0	0.000196311	2.76128e-05	0	0.000426765	5.95142e-05	0	0.130364	0
Uruguay	URY	South America	South America	Latin America and Caribbean	926.949	0.0775845	0.000447769	3.09275e+09	252121	3.67661	3.07728	12.2669	340.159	586.79	0.0284727	0.0491119	302.337	37.8219	0	521.446	65.344	0	0.0268921	0.00158058	0	0.0463811	0.00273074	0	27.0394	41.824	233.474	175.233	346.213	0	3.37014	5.24857	29.2032	21.959	43.385	0	0.000140839	0.000219338	0.00122041	0.00240508	0.00372013	0.0207669	0.0155865	0.0307947	0
United States	USA	North America	Northern America	Northern America	204884	24.4714	1.43409	175400050260	2.83108e+07	7.23697	8.64384	6.19552	172312	32571.9	20.2634	4.20799	59041.9	86231.1	27039.3	9123.36	21143.4	2305.14	5.25162	13.2342	1.77761	0.811497	3.24495	0.151544	2601.32	33816.3	22624.3	519.121	8604.24	0	4152.13	47436.9	34642.1	1203.06	19940.4	0	0.63724	7.28029	5.31662	0.23138	3.00786	2.01237	0.0461743	0.765323	0
Uzbekistan	UZB	Asia	Central Asia	Eastern Europe and Central Asia	6491.45	0.691762	0.00045342	5.02788e+10	4.10264e+06	1.58226	1.68614	12.2552	6458.67	32.7778	0.688277	0.00348478	5561.16	897.515	0	28.2878	4.48997	0	0.49465	0.193628	0	0.00251612	0.000968655	0	4.99538	0	5556.16	28.2878	0	0	0.811825	0	896.703	4.48997	0	0	0.000175141	0	0.193453	0.000444326	0	0.494205	0.00251612	0	0
Venezuela	VEN	South America	South America	Latin America and Caribbean	13443.5	1.10078	0.000645532	1.46803e+10	757130	17.7559	14.5388	19.3894	8049.68	5393.86	0.658894	0.441881	5985.61	2064.07	0	4024.33	1369.53	0	0.532403	0.126491	0	0.357953	0.0839279	0	235.736	2023.13	3726.74	276.204	3748.12	0	81.0866	694.655	1288.33	93.9957	1275.53	0	0.00496917	0.04257	0.0789518	0.0209681	0.179952	0.331484	0.0245676	0.333385	0
Vietnam	VNM	Asia	South-Eastern Asia	Southeast Asia and Oceania	853.965	0.0800994	0.000247106	6.4012e+10	4.4066e+06	0.193792	0.181772	14.5264	853.965	0	0.0800994	0	712.313	141.653	0	0	0	0	0.0633582	0.0167412	0	0	0	0	0	0	712.313	0	0	0	0	0	141.653	0	0	0	0	0	0.0167412	0	0	0.0633582	0	0	0
Yemen	YEM	Asia	Western Asia	Middle East and North Africa	8215.42	0.853615	0.0538203	2904690800	819281	10.0276	10.4191	3.54542	8213.31	2.11155	0.853396	0.000218487	7225.21	988.102	0	1.86486	0.246694	0	0.642662	0.210734	0	0.000165874	5.26127e-05	0	7.41775	9.177	7208.61	0.585752	1.27911	0	1.01522	1.25367	985.833	0.0774864	0.169207	0	0.000216517	0.000267371	0.21025	0.000659788	0.000816269	0.641186	5.2101e-05	0.000113773	0
South Africa	ZAF	Africa	Southern Africa	Sub-Saharan Africa	11902.2	1.02487	0.000329613	9.44297e+09	1.49209e+06	7.97681	6.86867	6.32867	2927.07	8975.09	0.252074	0.772796	2457.45	469.615	0	7528.18	1446.9	0	0.218583	0.0334903	0	0.669611	0.103185	0	469.209	1528.41	459.83	1159.23	6368.96	0	89.6272	292.259	87.7286	222.801	1224.1	0	0.00639172	0.0208423	0.00625632	0.0417348	0.135948	0.0409006	0.10311	0.566501	0
Zambia	ZMB	Africa	Eastern Africa	Sub-Saharan Africa	658.055	0.05298	4.62163e-07	1.01579e+09	155135	4.24181	3.41508	6.54774	66.9574	591.098	0.00529071	0.0476893	59.3618	7.59562	0	535.274	55.8238	0	0.00528007	1.06406e-05	0	0.0476111	7.82031e-05	0	5.556	25.5977	28.208	68.743	466.531	0	0.704481	3.29813	3.59301	7.16922	48.6546	0	9.86902e-07	4.62032e-06	5.03341e-06	0.000494191	0.00227685	0.00250903	0.0061145	0.0414966	0
Zimbabwe	ZWE	Africa	Eastern Africa	Sub-Saharan Africa	5175.1	0.514066	0	4.03627e+09	173838	29.7697	29.5716	23.2186	1350.33	3824.76	0.134091	0.379975	1160.22	190.112	0	3284	540.768	0	0.103198	0.0308924	0	0.292102	0.0878726	0	75.5	852.511	232.21	175.216	3108.78	0	12.3812	139.674	38.0564	28.8524	511.915	0	0.0020119	0.0226965	0.00618402	0.00671552	0.0758285	0.0206545	0.015585	0.276517	0
[truncated: 40 more columns]

## Sheet: Fig1a
Water-use intensity (103 m3/ha)	Energy intensity (GJ/ha)	Country	Continent
8.0256	6.11266	Afghanistan	Asia
1.43278	0.01962	Albania	Europe
5.91137	7.54037	Algeria	Africa
2.04839	1.1022	Angola	Africa
0.52711	0.41923	Antigua and Barbuda	North America
13.7073	14.2479	Argentina	South America
4.62439	2.65297	Armenia	Asia
1.69093	1.30209	Australia	Oceania
0.706	1.12342	Austria	Europe
5.42428	3.90325	Azerbaijan	Asia
4.49224	9.36727	Bahrain	Asia
4.83446	8.84482	Bangladesh	Asia
1.13807	1.18313	Belgium	Europe
19.9316	8.14677	Belize	North America
4.21712	3.78448	Benin	Africa
10.1561	0.00674	Bhutan	Asia
14.2208	5.02885	Bolivia	South America
10.6622	10.8156	Bosnia and Herzegovina	Europe
10.7535	19.1023	Botswana	Africa
7.38734	8.8931	Brazil	South America
21.7632	17.592	Brunei	Asia
1.1995	0.7273	Bulgaria	Europe
16.6023	6.20658	Burkina Faso	Africa
4.26594	0.00301	Burundi	Africa
1.90892	2.98532	Byelarus	Europe
7.94011	0.01681	Cambodia	Asia
22.5096	16.0954	Cameroon	Africa
2.46945	3.58126	Canada	North America
0.65844	0.54773	Cape Verde	Africa
20.5919	13.5048	Chad	Africa
11.4152	4.83123	Chile	South America
5.33819	4.85291	China	Asia
5.90467	0.99743	Colombia	South America
3.44817	0.00905	Congo	Africa
7.12589	2.7551	Costa Rica	North America
0.9513	0.71597	Croatia	Europe
2.20562	2.35159	Cuba	North America
1.38857	1.49185	Cyprus	Asia
0.47009	0.22929	Czech Republic	Europe
9.16557	0.03959	Democratic Republic of Congo	Africa
0.2237	0.42948	Denmark	Europe
9.47553	4.44928	Dominican Republic	North America
8.88923	5.07443	Ecuador	South America
18.2654	7.6888	Egypt	Africa
20.1254	2.5576	El Salvador	North America
10.7966	6.32091	Eritrea	Africa
0.67897	0.89986	Estonia	Europe
22.8976	3.17387	Ethiopia	Africa
4.57755	1.06056	Fiji	Oceania
0.33335	0.53877	Finland	Europe
1.35578	1.35639	France	Europe
8.70561	6.92237	Gabon	Africa
13.1939	0.10615	Gambia, The	Africa
2.12303	0.10958	Georgia	Asia
0.17455	0.2409	Germany	Europe
11.3602	5.83929	Ghana	Africa
4.12943	8.18094	Greece	Europe
2.12158	1.59411	Grenada	North America
13.2272	9.05143	Guatemala	North America
3.08091	0.12082	Guinea	Africa
10.2635	2.18942	Guinea-Bissau	Africa
6.21047	0.0383	Guyana	South America
10.5658	4.49744	Haiti	North America
13.6231	1.83264	Honduras	North America
0.25583	0.29263	Hungary	Europe
9.86265	8.66026	India	Asia
10.8945	0.1513	Indonesia	Asia
9.74322	13.7187	Iran	Asia
17.035	2.65542	Iraq	Asia
2.01815	1.44487	Ireland	Europe
5.20526	6.19765	Israel	Asia
3.12435	2.33852	Italy	Europe
7.80369	8.42865	Jamaica	North America
16.2611	5.84236	Japan	Asia
9.31537	10.3066	Jordan	Asia
5.34999	6.42739	Kazakhstan	Asia
20.191	18.4774	Kenya	Africa
22.0232	21.7538	Kuwait	Asia
8.48804	0.22527	Kyrgyzstan	Asia
9.68067	0.04537	Laos	Asia
8.63133	9.56751	Lebanon	Asia
13.8717	10.2827	Lesotho	Africa
5.88458	0.03731	Liberia	Africa
5.13627	10.7596	Libya	Africa
0.86105	1.42714	Lithuania	Europe
1.74137	0.45069	Macedonia	Europe
16.167	0.05679	Madagascar	Africa
16.9182	20.3583	Malawi	Africa
4.99035	0.36771	Malaysia	Asia
20.1901	0.20728	Mali	Africa
0.32799	0.68102	Malta	Europe
20.7546	20.1915	Mauritania	Africa
2.31403	3.67596	Mauritius	Africa
7.97414	7.31358	Mexico	North America
1.72306	3.07284	Mongolia	Asia
3.85042	7.31224	Montenegro	Europe
6.29539	7.62093	Morocco	Africa
10.6515	9.05582	Mozambique	Africa
13.8726	1.21716	Myanmar	Asia
17.3833	21.6573	Namibia	Africa
8.59554	1.94148	Nepal	Asia
0.14337	0.10213	Netherlands	Europe
4.36794	9.56918	New Zealand	Oceania
10.7801	12.7482	Nicaragua	North America
13.3356	0.62396	Niger	Africa
20.2721	8.42763	Nigeria	Africa
2.70657	0.93059	North Korea	Asia
0.79121	0.07677	Norway	Europe
20.4354	24.3785	Oman	Asia
9.97207	8.06633	Pakistan	Asia
5.99023	2.40782	Panama	North America
11.3752	5.15935	Papua New Guinea	Oceania
15.9178	4.75067	Paraguay	South America
5.93767	8.36423	Peru	South America
20.6015	6.60647	Philippines	Asia
0.68823	0.10749	Poland	Europe
5.89058	5.13556	Portugal	Europe
1.51007	1.22934	Puerto Rico	North America
8.15329	8.9688	Qatar	Asia
0.32613	0.28141	Romania	Europe
5.38381	5.27287	Russia	Europe
13.5489	0.31628	Rwanda	Africa
14.7729	22.4643	Saudi Arabia	Asia
17.8542	2.30997	Senegal	Africa
0.78395	0.2942	Serbia	Europe
0.11285	0.10039	Seychelles	Africa
1.59722	0.00154	Sierra Leone	Africa
0.12756	0.16314	Slovakia	Europe
0.56457	0.58032	Slovenia	Europe
3.442	0.53853	Somalia	Africa
6.32867	7.97681	South Africa	Africa
17.1548	1.46077	South Korea	Asia
5.52345	7.26203	Spain	Europe
16.1544	0.25044	Sri Lanka	Asia
9.13567	0.72321	Sudan	Africa
8.79257	0.29303	Suriname	South America
0.34421	0.51291	Sweden	Europe
1.09253	1.70308	Switzerland	Europe
8.7985	13.2502	Syria	Asia
13.3035	1.74636	Tajikistan	Asia
20.8415	5.84852	Tanzania, United Republic of	Africa
7.91609	1.18041	Thailand	Asia
9.17586	2.78785	Togo	Africa
3.46297	1.55345	Trinidad and Tobago	North America
4.29331	6.08444	Tunisia	Africa
5.33097	3.932	Turkey	Asia
12.9258	0.38216	Turkmenistan	Asia
11.0683	0.76554	Uganda	Africa
0.64637	0.75342	Ukraine	Europe
11.5993	22.625	United Arab Emirates	Asia
0.23338	0.15482	United Kingdom	Europe
6.19552	7.23697	United States	North America
12.2669	3.67661	Uruguay	South America
12.2552	1.58226	Uzbekistan	Asia
19.3894	17.7559	Venezuela	South America
14.5264	0.19379	Vietnam	Asia
3.54542	10.0276	Yemen	Asia
6.54774	4.24181	Zambia	Africa
20.4023	21.2212	Zimbabwe	Africa

## Sheet: Fig1b
	The energy intensity of of each irrigation system or pumping system (MJ/m3)
	Drip	Sprinkler	Surface	Diesel pumping	Electric pumping
Q3+1.5IQR	1.775	3.114	1.565	3.093	1.156
Q3	1.104	2.024	0.69	1.53	0.576
mean	1.001	1.755	0.534	1.196	0.45
Median	0.813	1.61	0.285	1.107	0.416
Q1	0.657	1.298	0.107	0.488	0.189
Q1-1.5IQR	0.134	0.29	3.97e-07	6.7e-07	2.51e-07

## Sheet: Fig1c
Water-use intensity (103 m3/ha)	CO2 emissions intensity (100 kg CO2/ha)	Country	Continent
8.0256	5.36208	Afghanistan	Asia
1.43278	0.01307	Albania	Europe
5.91137	9.25006	Algeria	Africa
2.04839	0.9967	Angola	Africa
0.52711	0.60175	Antigua and Barbuda	North America
13.7073	12.6809	Argentina	South America
4.62439	2.30468	Armenia	Asia
1.69093	1.29051	Australia	Oceania
0.706	1.0083	Austria	Europe
5.42428	4.91068	Azerbaijan	Asia
4.49224	12.664	Bahrain	Asia
4.83446	8.42437	Bangladesh	Asia
1.13807	0.92932	Belgium	Europe
19.9316	6.52971	Belize	North America
4.21712	3.69831	Benin	Africa
10.1561	0.00457	Bhutan	Asia
14.2208	4.52068	Bolivia	South America
10.6622	15.4075	Bosnia and Herzegovina	Europe
10.7535	18.1565	Botswana	Africa
7.38734	6.45308	Brazil	South America
20.8816	20.2761	Brunei	Asia
1.1995	0.83859	Bulgaria	Europe
16.6023	6.04815	Burkina Faso	Africa
4.26594	0.00244	Burundi	Africa
1.90892	3.43835	Byelarus	Europe
7.94011	0.01783	Cambodia	Asia
21.2548	13.1235	Cameroon	Africa
2.46945	2.99515	Canada	North America
0.65844	0.48719	Cape Verde	Africa
20.296	12.2065	Chad	Africa
11.4152	4.37213	Chile	South America
5.33819	5.67264	China	Asia
5.90467	0.73215	Colombia	South America
3.44817	0.00626	Congo	Africa
7.12589	1.58691	Costa Rica	North America
0.9513	0.9709	Croatia	Europe
2.20562	3.19052	Cuba	North America
1.38857	2.71823	Cyprus	Asia
0.47009	0.31063	Czech Republic	Europe
9.16557	0.03432	Democratic Republic of Congo	Africa
0.2237	0.39854	Denmark	Europe
9.47553	5.23611	Dominican Republic	North America
8.88923	4.42319	Ecuador	South America
18.2654	7.43525	Egypt	Africa
20.0627	2.2038	El Salvador	North America
10.7966	5.98055	Eritrea	Africa
0.67897	1.27905	Estonia	Europe
21.4488	2.59183	Ethiopia	Africa
4.57755	0.94333	Fiji	Oceania
0.33335	0.42635	Finland	Europe
1.35578	0.82896	France	Europe
8.70561	6.22941	Gabon	Africa
13.1939	0.09016	Gambia, The	Africa
2.12303	0.08535	Georgia	Asia
0.17455	0.26978	Germany	Europe
11.3602	4.46851	Ghana	Africa
4.12943	11.1863	Greece	Europe
2.12158	2.1632	Grenada	North America
13.2272	8.49807	Guatemala	North America
3.08091	0.10778	Guinea	Africa
10.2635	2.08227	Guinea-Bissau	Africa
6.21047	0.03664	Guyana	South America
10.5658	4.17517	Haiti	North America
13.6231	1.72098	Honduras	North America
0.25583	0.29582	Hungary	Europe
9.86265	11.3916	India	Asia
10.8945	0.18561	Indonesia	Asia
9.74322	14.9885	Iran	Asia
17.035	2.77704	Iraq	Asia
2.01815	1.92233	Ireland	Europe
5.20526	9.99264	Israel	Asia
3.12435	2.39668	Italy	Europe
7.80369	12.7592	Jamaica	North America
16.2611	5.81234	Japan	Asia
9.31537	13.5993	Jordan	Asia
5.34999	6.81266	Kazakhstan	Asia
20.0955	16.2401	Kenya	Africa
21.0116	23.0102	Kuwait	Asia
8.48804	0.17682	Kyrgyzstan	Asia
9.68067	0.03384	Laos	Asia
8.63133	14.0118	Lebanon	Asia
13.8717	8.28888	Lesotho	Africa
5.88458	0.0358	Liberia	Africa
5.13627	15.4588	Libya	Africa
0.86105	1.3532	Lithuania	Europe
1.74137	0.5037	Macedonia	Europe
16.167	0.05043	Madagascar	Africa
16.9182	17.5722	Malawi	Africa
4.99035	0.43046	Malaysia	Asia
20.095	0.18343	Mali	Africa
0.32799	1.11301	Malta	Europe
20.3773	19.7405	Mauritania	Africa
2.31403	3.26967	Mauritius	Africa
7.97414	7.64399	Mexico	North America
1.72306	3.01	Mongolia	Asia
3.85042	7.61334	Montenegro	Europe
6.29539	8.50849	Morocco	Africa
10.6515	7.31086	Mozambique	Africa
13.8726	1.11272	Myanmar	Asia
17.3833	22.2238	Namibia	Africa
8.59554	1.46341	Nepal	Asia
0.14337	0.10552	Netherlands	Europe
4.36794	8.18199	New Zealand	Oceania
10.7801	13.2926	Nicaragua	North America
13.3356	0.5904	Niger	Africa
20.1361	7.61693	Nigeria	Africa
2.70657	0.85654	North Korea	Asia
0.79121	0.0334	Norway	Europe
20.2177	24.2818	Oman	Asia
9.97207	7.42128	Pakistan	Asia
5.99023	2.04866	Panama	North America
11.3752	4.5891	Papua New Guinea	Oceania
15.9178	2.70471	Paraguay	South America
5.93767	6.90402	Peru	South America
20.3008	6.52606	Philippines	Asia
0.68823	0.16916	Poland	Europe
5.89058	5.31662	Portugal	Europe
1.51007	2.19101	Puerto Rico	North America
8.15329	11.8736	Qatar	Asia
0.32613	0.29679	Romania	Europe
5.38381	6.40829	Russia	Europe
13.5489	0.26154	Rwanda	Africa
14.7729	21.6616	Saudi Arabia	Asia
17.8542	2.4094	Senegal	Africa
0.78395	0.51768	Serbia	Europe
0.11285	0.08929	Seychelles	Africa
1.59722	0.00142	Sierra Leone	Africa
0.12756	0.15196	Slovakia	Europe
0.56457	1.75439	Slovenia	Europe
3.442	0.48695	Somalia	Africa
6.32867	6.86867	South Africa	Africa
17.1548	1.72046	South Korea	Asia
5.52345	6.68611	Spain	Europe
16.1544	0.24872	Sri Lanka	Asia
9.13567	0.6706	Sudan	Africa
8.79257	0.26151	Suriname	South America
0.34421	0.28663	Sweden	Europe
1.09253	1.02517	Switzerland	Europe
8.7985	13.6333	Syria	Asia
13.3035	1.29685	Tajikistan	Asia
20.4208	5.05451	Tanzania, United Republic of	Africa
7.91609	1.21342	Thailand	Asia
9.17586	2.50747	Togo	Africa
3.46297	1.79032	Trinidad and Tobago	North America
4.29331	6.3176	Tunisia	Africa
5.33097	4.13693	Turkey	Asia
12.9258	0.65403	Turkmenistan	Asia
11.0683	0.61416	Uganda	Africa
0.64637	0.71635	Ukraine	Europe
11.5993	21.89	United Arab Emirates	Asia
0.23338	0.18124	United Kingdom	Europe
6.19552	8.64384	United States	North America
12.2669	3.07728	Uruguay	South America
12.2552	1.68614	Uzbekistan	Asia
19.3894	14.5388	Venezuela	South America
14.5264	0.18177	Vietnam	Asia
3.54542	10.4191	Yemen	Asia
6.54774	3.41508	Zambia	Africa
20.2012	20.5982	Zimbabwe	Africa

## Sheet: Fig1d
	The CO2 emissions intensity of each irrigation system or pumping system (g CO2/m3)
	Drip	Sprinkler	Surface	Diesel pumping	Electric pumping
Q3+1.5IQR	195.336	330.238	170.357	275.136	204.745
Q3	120.413	216.183	74.932	136.116	90.707
mean	108.976	188.363	58.472	106.371	68.984
Median	87.388	168.449	30.672	98.481	58.007
Q1	70.463	140.146	11.315	43.435	14.678
Q1-1.5IQR	2.177	26.163	3.24e-05	5.96e-06	3.97e-05

## Sheet: Fig2a
	Global energy consumption from irrigation (PJ/year)
	Current (2000-2010)	Future (3℃ warmer climate, circa 2050) from energy
India	535.442	48.8622
China	299.036	14.8352
United States	204.884	96.7677
Pakistan	134.675	3.2086
Iran	121.243	16.7579
Saudi Arabia	53.2848	2.64112
Mexico	49.6604	18.4517
Bangladesh	44.2683	2.34303
Brazil	39.4562	38.9118
Egypt	26.0579	2.30399
Spain	25.6935	5.75634
Argentina	25.2852	8.68867
Turkey	20.3522	15.2672
Syria	19.6726	0.55433
Afghanistan	19.5814	3.66187
Kazakhstan	16.786	6.25911
Japan	15.9245	0.0985
Peru	14.3111	3.00564
Venezuela	13.4435	3.2805
Russia	12.5438	38.9369
Global	1895.71	535.876
Asia	1357.4	121.508
North America	266.04	138.856
South America	108.925	60.2713
Africa	80.8591	62.7163
Europe	71.3752	148.308
Oceania	11.1095	4.2168

## Sheet: Fig2b
	CO2 emissions from irrigation (Mt CO2/year)
	Current (2000-2010)	Future (3℃ warmer climate, circa 2050) from energy
India	70.4311	2.72814
China	34.9547	0.8283
United States	24.4714	0.51072
Pakistan	12.3906	0.17915
Iran	13.2464	0.59118
Saudi Arabia	6.25048	0.09317
Mexico	5.19039	0.36391
Bangladesh	4.21639	0.13082
Brazil	2.86305	0.76743
Egypt	2.51985	0.07808
Spain	2.36559	0.09114
Argentina	2.25044	0.17136
Turkey	2.14129	0.24173
Syria	2.02413	0.01956
Afghanistan	1.7177	0.20445
Kazakhstan	1.77922	0.34599
Japan	1.58427	0.0055
Peru	1.18127	0.05928
Venezuela	1.10078	0.0647
Russia	1.52449	2.15235
Global	215.571	14.5314
Asia	159.238	5.70186
North America	30.826	1.12583
South America	8.83531	1.18868
Africa	8.1168	2.12539
Europe	7.5334	4.25963
Oceania	1.02169	0.13002

## Sheet: Fig3a
Sankey diagram of the distribution of energy consumption from irrigation (PJ/year)
Total energy consumption	Groundwater pumping	1670.22
Total energy consumption	Surface water pumping	196.146
Groundwater pumping	Diesel pumping	1234.13
Groundwater pumping	Electric pumping	436.09
Surface water pumping	Diesel pumping1	137.476
Surface water pumping	Electric pumping1	58.6697
Diesel pumping	Drip1	36.1865
Diesel pumping	Sprinkler1	132.862
Diesel pumping	Surface1	1065.08
Electric pumping	Drip2	18.0251
Electric pumping	Sprinkler2	82.9179
Electric pumping	Surface2	335.147
Diesel pumping1	Drip3	17.1817
Diesel pumping1	Sprinkler3	120.294
Diesel pumping1	Surface3	0
Electric pumping1	Drip4	6.4265
Electric pumping1	Sprinkler4	52.2432
Electric pumping1	Surface4	0

## Sheet: Fig3b
Sankey diagram of the distribution of energy-related CO2 emissions from irrigation (Mt CO2/year)
Total CO2 emissions	Groundwater pumping	193.183
Total CO2 emissions	Surface water pumping	20.458
Groundwater pumping	Diesel pumping	109.772
Groundwater pumping	Electric pumping	83.4112
Surface water pumping	Diesel pumping1	12.2281
Surface water pumping	Electric pumping1	8.22984
Diesel pumping	Drip1	3.21869
Diesel pumping	Sprinkler1	11.8177
Diesel pumping	Surface1	94.7359
Electric pumping	Drip2	2.96293
Electric pumping	Sprinkler2	13.3223
Electric pumping	Surface2	67.126
Diesel pumping1	Drip3	1.52826
Diesel pumping1	Sprinkler3	10.6999
Diesel pumping1	Surface3	0
Electric pumping1	Drip4	0.84642
Electric pumping1	Sprinkler4	7.38342
Electric pumping1	Surface4	0

## Sheet: Fig4a
	Mitigation potentials of energy use under different scenarios (PJ/year)
	Baseline (2000-2010)	1895.71
Irrigation system scenario	Drip	894.212
	Sprinkler	2638.52
Electric pumping scenario	2000-2010 electricity mix	930.236
	Solar	930.236
	Wind	930.236
	Nuclear	930.236
	Hydropower	930.236
	Electricity mix in 2050	930.236

[truncated: 5 more sheets: Fig4b, Fig5a, Fig5b, Fig6a, Fig6b]
